# Supplementary material for: Human induced pluripotent stem cell derived neurons as a model for Williams-Beuren syndrome
Source: Mol Brain. 2015 Nov 24;8:77. doi: 10.1186/s13041-015-0168-0 (PMC4657290; doi:10.1186/s13041-015-0168-0)
Supplement: Additional file 5: Table S1. — Primers used for quantitative real-time PCR validation of differentially expressed genes. (XLSX 54 kb) [file 13041_2015_168_MOESM5_ESM.xlsx]

## Sheet: Sheet1
S1 Table. Primers used for quantitative real-time PCR validation of differentially expressed genes
Transcript Target	Forward (5'-3')	Reverse (5'-3')
ABCA8	TCTAAACAAGGAGCTCAGTGGA	TCTCTTCCTCATCTTGTTTCTGGG
ATP1A2	CCTCTCCCGCTAAGGTCCC	TTTCTTCTTGCCGCCCCCAT
COL1A2	TGCCTAGCAACATGCCAATC	GTGGACCCCTTTCTCCACG
CRISPLD2	TTTGGACTGCTACACGACCG	GCCGGACAATGGATTCTTGG
DOCK10	GCCAAGCCCCTGAAGTGTAT	CCGGATTCTGAGAGTGGTGC
FER1L3	TGGTGGGGAAGTGGAAGATTT	TCCAAACGTTGGAACAAAGCC
GABRA3	TAGAGCTCGGTCTCTCCAAGT	TCCCAAGGCTGGTCATGTAAC
GRIK1	GGAAGGAACTGAAAAGGCTGC	TCCGTCATGTTAAGCCCACT
LMO3	ACCTTTCCCAAGGAGAAGCG	GGACTGAGAGCATTTGTATACCTTC
MFGE8	CTGTCCAGTTTGTGGCATCCT	AGGGAAGATCTTACTGCTGCCA
PI15	CGGCTACTTGCATTTGGGAC	AGAGCGATATCTTCCAGTGCG
PNPO	CCAAAATCCTGGGGTGGCTA	GCCGAAAGACTATCCGGTCA
SEMA6D	TCATCTAGGGGACTGCCATGA	TCCATGTCAGATGTTGGACCG
SNAP25	GCTGCAACTGGTTGAAGAGAGTA	CCATCCCTTCCTCAATGCGT
SNCAIP	CGAAGACAGATCAGTTTCTAGCTC	ACATCAGCGATTCCTGTGGG
HMBS	ACCCACACACAGCCTACTTT	TGGGCTGTTTTCTTCCGCC
7q11.23
LIMK1	CTCCGGGGCATCATCAAGAG	GGAGGTAGGCCATCCCTGAT
CLIP2	TTAGCGGACAACAGGCTGAC	TGCTGGAGCTCCTCGATTTC
GTF2i	CGAAGCCTTTGCAAGGAAGC	CCTCACTTGTTTCTGAAGGGAC
EIF4H	CACTTCGTGTGGACATTGCAG	CTCGAGAGCTACCCATTCCTC
STX1A	ACACGCGGTAGACTATGTGG	GATCATGATTTTCTTCCGGCG
