# Supplementary material for: Human induced pluripotent stem cell derived neurons as a model for Williams-Beuren syndrome
Source: Mol Brain. 2015 Nov 24;8:77. doi: 10.1186/s13041-015-0168-0 (PMC4657290; doi:10.1186/s13041-015-0168-0)
Supplement: Additional file 8: Table S4. — Detailed tables for the top 20 negatively and positively enriched gene sets, sorted in order of decreasing absolute fold change. (XLS 308 kb) [file 13041_2015_168_MOESM8_ESM.xls]

## Sheet: GO0001657SortedFC.txt
S4 Table. Detailed tables for the top 20 negatively and positively enriched gene sets, sorted in order of decreasing absolute fold change.
PROBE_nuID	Accssion	SYMBOL	log2(Fold Change)	Rank in Gene List	Running ES	t-statistic	P-value
Eg5j0Rf7ktaN0fppCo	NM_001752	CAT	-3.57981	22130	0.000136	-13.4129	1.81933e-05
KpB1goQYjCRf0QXagY	NM_004484	GPC3	-3.29963	21803	-0.2768	-3.22097	0.0199855
K57f7oe6t6HBXuvl5U	NM_004502	HOXB7	-3.07707	19919	-0.471351	-1.49605	0.188776
xE.DEku00gjB_JFtOk	NM_001752	CAT	-2.61719	22121	-0.0924773	-9.39129	0.00012399
iUiESVUaEAVVIzTcXI	NM_005585	SMAD6	-2.2066	21930	-0.231398	-3.76127	0.0106784
Eoj64WlcOuTgCYuMp4	NM_133468	BMPER	-1.905	22099	-0.156623	-6.34832	0.000938528
3hFsER3uV7_vvhDgkU	NM_020856	TSHZ3	-1.82317	21383	-0.375987	-2.4576	0.0521948
6X_0hTCL91ALrS.p6k	NM_172060	EYA1	-1.79485	21020	-0.393031	-2.0973	0.0841366
cXmWkFFy6VKgpYw.AQ	NM_030761	WNT4	-1.71569	20780	-0.424208	-1.92473	0.106093
ETsS5EcijInk0fA9OE	NM_002942	ROBO2	-1.57355	19892	-0.480541	-1.48854	0.190675
BnrvPnvPuvuuMkvvno	NM_002354	TACSTD1	-1.52527	21421	-0.36034	-2.49957	0.0494122
fp55.ugIa7u27gpgFY	NM_000278	PAX2	-1.44678	22078	-0.199721	-5.53223	0.0018478
rkl7nirJLs4nFJuTtI	NM_002051	GATA3	1.31522	3155	0.0125008	1.25708	0.258653
Wkp63FHoU7B3LtfXj0	NM_000965	RARB	-1.27006	21899	-0.256109	-3.60686	0.012714
ZoXhLA6oEHo3o160B8	NM_002354	EPCAM	-1.24357	20444	-0.447816	-1.73914	0.136244
T6QqupE_u3uYCgD4Vo	NM_001719	BMP7	1.21256	138	0.022697	4.17782	0.00679234
EAWK74iSlFJkOUmF98	NM_002942	ROBO2	-1.13033	20737	-0.435643	-1.89888	0.109853
6grfe0.BesCkqeiqgA	NM_001033047	NPNT	1.12869	1623	0.0112781	1.79206	0.126864
Efnut3_6SC79OTpJKU	NM_001709	BDNF	-1.11433	21643	-0.333013	-2.83472	0.0321546
KeGnXX_6GK_IC64Lmk	NM_004787	SLIT2	-1.0778	21692	-0.314826	-2.93796	0.0282554
lLIqO6uWeI0pLX4oyE	NM_130851	BMP4	-0.999674	21301	-0.389347	-2.36469	0.058966
NfUlLd7FkbWif23GHs	NM_001453	FOXC1	-0.974296	19554	-0.505271	-1.35215	0.22842
rVMXXndHv5eUL0UY5E	NM_005454	CER1	0.936899	1729	0.0185778	1.74053	0.135988
orl7nMJJI.7qKAR_Io	NM_005905	SMAD9	-0.839465	21715	-0.295179	-2.97837	0.0268727
QKkkJKh.QeoQX.geqU	NM_024582	FAT4	-0.825758	19324	-0.513355	-1.28514	0.249373
xsninweoqOWJ_egceo	NM_001454	FOXJ1	0.806267	1602	-0.000237	1.80288	0.125028
N3soL6lq_qvnIKZ678	NM_021192	HOXD11	0.764872	6109	-0.0730502	0.726185	0.496964
TVNe7vCd5zylJCao7U	NM_005904	SMAD7	-0.762545	21450	-0.343949	-2.54789	0.0464036
oBUB6pRd7FdH0qReJQ	NM_004750	CRLF1	0.716031	624	0.0190074	2.64315	0.0410322
iLd2y7wvMuDHnEkP3A	NM_001098209	CTNNB1	-0.650778	20211	-0.473308	-1.62283	0.159318
ioouUuQrghok4I6ETU	NM_005454	CER1	0.648174	4268	-0.000935	1.01984	0.34986
BKGRXR1Xnl9HX94UJA	NM_014587	SOX8	-0.643386	20436	-0.459554	-1.73448	0.137101
iH79A5ONA5BdEF_ni0	NM_002467	MYC	-0.627244	20874	-0.400988	-1.98806	0.0974253
EeSCCXghEBIZ0khO6I	NM_001014794	ILK	0.583627	2415	0.0182035	1.46796	0.19597
T4Ue8_8f4f9IkRX13o	NM_001001391	CD44	-0.568031	17104	-0.460788	-0.749272	0.483991
THp8GLRJdJ7nqGFft0	NM_002999	SDC4	0.537368	3746	-0.00649358	1.1227	0.307419
ZEi38eR7yuOkRIk7VI	NM_017420	SIX4	-0.532143	17776	-0.473669	-0.893619	0.408317
iV1F152qp.DiEVFnns	NM_001709	BDNF	-0.53099	19785	-0.486048	-1.4451	0.202015
TXm4UjVovoAQ4ApVQo	NM_002467	MYC	-0.527072	20490	-0.437642	-1.76242	0.132036
3e0l6.2031eVe5d7XI	NM_002585	PBX1	0.515802	2398	0.00875393	1.47333	0.194576
rxI1GWXdzZRklVx1xg	NM_005251	FOXC2	0.511306	1580	-0.0117807	1.81105	0.123658
iYZVgXReF0HBXwA5EU	NM_033136	FGF1	-0.50723	20834	-0.412999	-1.96396	0.100635
KnVHL12o3UMp3XEFFU	NM_004143	CITED1	-0.497274	19400	-0.5077	-1.30687	0.242395
clCJam8z5j6R.OeFNo	NM_145260	OSR1	-0.471085	16818	-0.463123	-0.697979	0.513135
QuXtFROt5TXBFSd50g	NM_001083605	PTCH1	0.456862	4161	-0.0104063	1.04116	0.340685
9Xolbq5F7x76n9R4jc	NM_000964	RARA	-0.446065	18588	-0.488906	-1.08105	0.324056
uOuujZ7p53wrqoyKOU	NM_005811	GDF11	-0.443824	20385	-0.469308	-1.70978	0.141738
9KXuhiXn3FIsij1f64	NM_018490	LGR4	-0.428619	19703	-0.49239	-1.41309	0.210771
05B2nveh3ju7oqOqDI	NM_005902	SMAD3	-0.423144	19693	-0.501776	-1.40762	0.212303
ZdMR2zjH2Ee98nQ4k4	NM_005904	SMAD7	-0.42115	17025	-0.462442	-0.734951	0.49201
BFK1DuqIDOCiskler0	NM_003737	DCHS1	0.403807	2748	0.022213	1.36911	0.223375
3lHUoQr0A68QSXcXtk	NM_001001392	CD44	-0.393913	15590	-0.429554	-0.495379	0.639181
609e9IOYXOul1x1_VU	NM_002968	SALL1	0.392136	4188	-0.00441875	1.034	0.343743
QQiqanSJ.tH5ROu3VA	NM_004517	ILK	0.375824	2392	-0.00123203	1.47646	0.193766
Teu8nMEAdSwpQINUL0	NM_005903	SMAD5	0.365068	2719	0.0139933	1.37645	0.221225
BeLo_tULuw4oC6Urlo	NM_022482	GZF1	-0.340907	18476	-0.491362	-1.05455	0.335025
xK4QkS6El2ElOF6Cqw	NM_000168	GLI3	0.329347	3863	-0.0041443	1.09839	0.317038
NUBAIoSR9a0ZTb55fc	NM_001005332	MAGED1	0.287534	4922	-0.0242581	0.910669	0.400002
ovLOgn7f539453QHk0	NM_016152	RARB	-0.284525	18087	-0.481063	-0.963019	0.375292
E0mO7RVS3VF.33Di2E	NM_000029	AGT	0.277272	9647	-0.192898	0.268236	0.798131
07uNftbpBfAbueS544	AK095147		-0.260991	17177	-0.458745	-0.766178	0.474641
ro9U1LFU0.WLkLnbnI	NM_005450	NOG	-0.250481	16635	-0.459701	-0.667384	0.53107
rR_nfrF7q8k0L3VSrI	NM_003012	SFRP1	-0.233149	16456	-0.460869	-0.637862	0.548759
Kfmm1HU3h1ePzhhpd0	NM_020975	RET	0.232316	7801	-0.1282	0.497323	0.637894
9_qiesHjgN.1Rf930o	NM_002006	FGF2	-0.225256	17651	-0.474236	-0.862129	0.424021
3bpFLoy7iIPKeyBA6U	NM_002006	FGF2	-0.221533	16862	-0.460185	-0.705421	0.508834
lHV4ZSZhSNDUp1KICQ	NM_005900	SMAD1	0.217651	6135	-0.0691736	0.722939	0.498807
9eSq13uB_dKEKCeSCc	NM_001098209	CTNNB1	0.191404	6557	-0.0789232	0.660676	0.535056
r04LkSiUDhYleiJVOs	NM_020248	CTNNBIP1	0.18561	6387	-0.0758329	0.682667	0.52206
0rkBtARboKIAo6glYo	NM_018012	KIF26B	-0.175333	16591	-0.462376	-0.659993	0.535464
0HmH95ei7OHkTh2quo	NM_001006946	SDC1	-0.162411	15117	-0.414678	-0.424683	0.686911
3P4LknPO6zU7s2FO5Q	NM_000297	PKD2	0.162036	7558	-0.120665	0.525542	0.619369
EoEovx4E.RJz7Eqoxk	NM_001098424	DLG1	0.161683	8668	-0.155512	0.392691	0.709068
fZ.XbqokaHh_nggDlI	NM_018012	KIF26B	0.159414	8948	-0.163079	0.357872	0.73355
KUXd9XWh3ASgfgx6iI	NM_005524	HES1	-0.158434	15634	-0.42803	-0.501335	0.635242
cn.S8hChSj5HhOmeKs	NM_005068	SIM1	0.147205	7942	-0.131229	0.47972	0.6496
QZXtSkcinV_G.pI4AE	NM_004472	FOXD1	-0.134866	14410	-0.397996	-0.322184	0.759009
3Pw.5wR0neV1WNV6dU	NM_001025367	VEGFA	-0.132129	14688	-0.400751	-0.359755	0.732216
0wrsS4VklkTUunAkTY	NM_023107	FGFR1	0.125661	8591	-0.154784	0.402413	0.7023
9tLUN1DiBOJAyF.Ur4	NM_000297	PKD2	-0.121	14707	-0.39906	-0.361845	0.730738
xhqleFfie5_t_yK_78	NM_001003652	SMAD2	-0.117349	15217	-0.416105	-0.442321	0.674839
QZYmKtL_AKKNidHuiw	NM_023106	FGFR1	0.116081	8315	-0.145093	0.43546	0.679522
c49Lq_qki.eS9TStVU	NM_000800	FGF1	0.107908	8846	-0.160976	0.37056	0.724587
BSUuUH2eUH_uU_v33o	NM_001005332	MAGED1	-0.095025	14652	-0.404169	-0.353484	0.73666
3J5KrXe4H50oQoJ5II	NM_001098209	CTNNB1	-0.0913805	14249	-0.392968	-0.30241	0.773264
oSEiVHyftROjdDlDXU	NM_006317	BASP1	-0.0911648	14670	-0.402473	-0.355947	0.734914
cTMSMOCFCcunkeyt54	NM_005903	SMAD5	-0.086279	14456	-0.397769	-0.32734	0.755309
3TkXAX.oA3lupXUjJ0	NM_000633	BCL2	0.0709054	10540	-0.232274	0.159665	0.878752
oV6dVJET1.gMK.QzE0	NM_003376	VEGFA	0.0568926	10976	-0.25123	0.113405	0.913668
o_6dVarNGX.HlGiDlc	NM_001200	BMP2	-0.052589	12730	-0.328141	-0.102937	0.921603
HqXS3ouoyiS4uECXeA	NM_005631	SMO	-0.0391819	13094	-0.342691	-0.148175	0.887399
HT.qvIXqFGnox3ins4	NM_001172	ARG2	0.0384724	11218	-0.261576	0.0853978	0.934918
cuEipAhpTKud4v_o60	AK091091		-0.036868	12872	-0.333688	-0.122983	0.906418
HfdtntrQa6picaAUXs	NM_005568	LHX1	-0.0218853	12097	-0.300715	-0.0257264	0.980368
KX7nZdMrtz_h3Cdxq4	NM_005560	LAMA5	-0.021302	12478	-0.317463	-0.0718044	0.945255
6s0eLT_S7.eUSF.qeU	NM_000346	SOX9	0.00619158	11742	-0.285181	0.0188253	0.985634
BLSu2KUT56eVXf7J1w	NM_020248	CTNNBIP1	-0.00205945	11961	-0.294766	-0.00775356	0.994083
Tkm0dxcO3R73kCukOc	NM_005359	SMAD4	0.00192945	11830	-0.289079	0.00737742	0.99437
ciRII6gR66KOgKdnQ0	NM_000633	BCL2	-0.00181967	11930	-0.293545	-0.00386167	0.997053
uu3qV6J6jhPi.ieeF4	NM_006986	MAGED1	-0.0015713	11947	-0.29423	-0.00596284	0.995449

## Sheet: GO0090382.csvSortedFC.txt
PROBE_nuID	Accssion	SYMBOL	log2(Fold Change)	Rank in Gene List	Running ES	t-statistic	P-value
NiwJToJTgSwiHll6To	NM_001695	ATP6V1C1	2.01266	43	0.141747	5.68448	0.0016195
6jnqVddN1dCjpxsVUA	NM_007074	CORO1A	1.03191	217	0.321278	3.61849	0.0125464
fBCyRXo_Nol13dAeqU	NM_000625	NOS2	1.00309	187	0.231122	3.79163	0.0103228
KpekLq4COgfnni5FH0	NM_153292	NOS2A	1.00157	658	0.434828	2.60334	0.0431907
3XtJATqID5OaQfQIEM	NM_001695	ATP6V1C1	0.777749	740	0.493816	2.47856	0.0507853
6lZNddzXv2KyIn6R94	NM_012463	ATP6V0A2	0.70187	605	0.371373	2.67455	0.0394116
oWA4lIXsEXhOOvXd_k	NM_006307	SRPX	-0.582944	17424	0.156316	-0.812531	0.449667
QDxzvalteTded2uVlo	NM_000101	CYBA	-0.525501	19663	0.11177	-1.39273	0.216523
NhdSLgjq4cjjO7q6pY	NM_001039457	ATP6V0B	0.505987	1296	0.518674	1.97689	0.0989003
iV_9JR5F6VfP_._.3A	NM_152565	ATP6V0D2	0.501785	3698	0.521145	1.13382	0.303104
9kxenuDknoruitxLpA	NM_080653	ATP6V1E2	0.48133	1442	0.559745	1.88434	0.112027
N1a55oIHgr5jl8d4ag	NM_001692	ATP6V1B1	0.36062	2731	0.536197	1.37412	0.221905
oUu_eMzp95937u5dJ0	NM_006834	RAB32	0.259437	5751	0.492849	0.781102	0.466495
B1LqutLKIkb0ioIlN0	NM_003945	ATP6V0E1	0.241625	4911	0.489347	0.911687	0.39951
lde99pVa_Uj5.31KXQ	NM_213620	ATP6V1H	0.23119	5233	0.496499	0.85756	0.426337
HUuYZ6fCieiq9cMRPw	NM_198490	RAB43	0.229786	6677	0.48595	0.642264	0.546098
915l9eG4leJjfc5L3k	NM_001693	ATP6V1B2	-0.228574	17592	0.170234	-0.849538	0.430426
Tp4_Q96VB0Fd3_hZD4	NM_003945	ATP6V0E1	0.200885	6024	0.499218	0.738889	0.489796
oleu16v9uON.ne.Uuo	NM_005177	ATP6V0A1	-0.19543	16624	0.153331	-0.665614	0.53212
9jjkvez8_57t61wuiU	NM_001690	ATP6V1A	-0.195249	17019	0.154058	-0.734055	0.492515
uF7uCSSUl8Cy1PfnDo	NM_004888	ATP6V1G1	0.192871	7022	0.485472	0.596874	0.57393
B3iXW2Vde_rCrvi7h8	NM_145230	ATP6V0E2	-0.161714	15610	0.182345	-0.498107	0.637375
T9.r6BXpL3nV9co3lU	NM_004637	RAB7A	0.148023	7202	0.491814	0.571356	0.589952
ln4VehP5Hh.NSFAieU	NM_031934	RAB34	-0.134614	15171	0.189574	-0.434871	0.679925
WUI4XU92khcIvl3i8k	NM_022337	RAB38	-0.11338	14838	0.193604	-0.383885	0.715225
HV7LUuueV77kB51.90	NM_006868	RAB31	-0.101382	14636	0.192996	-0.351313	0.738202
TX1R1PCKcrimfcr56o	NM_004231	ATP6V1F	-0.094549	14615	0.18502	-0.348664	0.740084
ipXV5HVd_ebvj_ikeQ	NM_004047	ATP6V0B	0.0711922	9633	0.388656	0.269051	0.797534
0I66_TqfXq3Ud1t6XA	NM_001039367	ATP6V1E1	0.0594707	10347	0.360986	0.181747	0.862185
o2lMEEgOlLS1QrNSSc	NM_130463	ATP6V1G2	0.0195881	11382	0.317568	0.064736	0.950635
EXRtTR6d3D1H7097hU	NM_130463	ATP6V1G2	-0.0186306	12465	0.273451	-0.0700627	0.94658
crssZ7XJp5UvdeFd8g	NM_004691	ATP6V0D1	0.0169165	11357	0.317018	0.0668533	0.949023
0inwpk7pEUdfUkstn8	NM_001039367	ATP6V1E1	0.0132793	11520	0.31252	0.0455289	0.965267
6eeluSCdOuRB6gxfpA	NM_213619	ATP6V1H	-0.0127811	12242	0.281726	-0.04293	0.967248
9mt0pQ8e6JJ.T1xUfk	NM_015994	ATP6V1D	-0.00780325	12113	0.286433	-0.0277438	0.978829

## Sheet: GO0090307.csvSortedFC.txt
PROBE_nuID	Accssion	SYMBOL	log2(Fold Change)	Rank in Gene List	Running ES	t-statistic	P-value
NRBiFzZZNtCuhcC9Vk	NM_004217	AURKB	1.04832	157	0.172964	3.99631	0.0082458
EVxc3jCPJ_3SrqC6io	NM_013277	RACGAP1	0.724427	675	0.266016	2.58402	0.0442824
9V8od6z.43pBTP3oL4	NM_004523	KIF11	0.661909	1731	0.468241	1.74006	0.136074
BSeoXozSTRkQVCZACU	NM_004856	KIF23	0.615807	1637	0.394044	1.78503	0.128074
cqSF81At6xB7XyHjiQ	NM_003292	TPR	0.529195	8222	0.592138	0.445598	0.672608
iuJlNeeBuz9Lv0fHoY	NM_014629	ARHGEF10	0.519975	1226	0.332155	2.01983	0.0933522
ufoLrl7oisCen9iKAE	NM_007194	CHEK2	0.48633	3406	0.507969	1.19527	0.280174
ltI3VdRSUo119ydN7I	NM_003292	TPR	0.389061	2761	0.483233	1.36535	0.224484
QXF50KEKqLER660Dqo	NM_001456	FLNA	0.346851	3729	0.544185	1.12691	0.305779
HfpVTFVBftS6JUH3Ao	NM_013277	RACGAP1	0.346092	4279	0.565242	1.01826	0.350546
96iFFSE3hw6d7lEdQg	NM_004523	KIF11	0.342104	5075	0.610325	0.883045	0.41354
co1ApG.xhIIJfCEVuk	NM_007194	CHEK2	0.314129	5880	0.645655	0.759567	0.478282
lRl4pDyEf6COkwXt0U	NM_001664	RHOA	0.279096	6203	0.663307	0.714905	0.503389
fLLhKL3NfJUX.0lq0U	NM_019090	KIAA1383	0.234277	4890	0.578857	0.914323	0.398237
ll0T9Ufivimx6IQRdI	NM_004798	KIF3B	0.223931	5429	0.631778	0.830393	0.440302
u55B6pupZ3ef9e3h3g	NM_004798	KIF3B	0.113703	8741	0.585957	0.382641	0.716097
BCecAiCCTyTT_KXoKc	NM_001039580	MAP9	0.0969666	9860	0.546329	0.242442	0.817078
6e.BIM4nt7T8XH39Uc	NM_002497	NEK2	0.0567803	10285	0.535721	0.19005	0.855976

## Sheet: GO0090083.csvSortedFC.txt
PROBE_nuID	Accssion	SYMBOL	log2(Fold Change)	Rank in Gene List	Running ES	t-statistic	P-value
E9SlZdCJ69iVeughOQ	NM_000041	APOE	2.24656	79	0.19648	4.99507	0.00300835
NTDupI.p0nX04jStLo	NM_005460	SNCAIP	1.38223	162	0.350125	3.92892	0.00887258
c1mk9.qbi05K.klJVA	NM_001831	CLU	0.630411	1441	0.443668	1.88615	0.111754
lp9e.jgjJBoAdAOuks	NM_014363	SACS	0.532035	1890	0.490335	1.67099	0.149333
fqLrolLZ7BHiXSIYFA	NM_006736	DNAJB2	0.489138	1428	0.36867	1.89117	0.111
Nee665U3z14x54l6q4	NM_003105	SORL1	0.487943	2416	0.648604	1.4678	0.196013
rNWwSR7oMRXwQvol6Y	NM_003105	SORL1	0.48443	2067	0.54641	1.59883	0.164533
3KKoeRUx59XFEDSp0o	NM_006736	DNAJB2	-0.458759	19003	0.14152	-1.18454	0.284064
W1U7e96v9G59IgiqeU	NM_004359	CDC34	0.382449	2393	0.590814	1.47562	0.193983
iVTg40geE.D07_3ZTk	NM_014363	SACS	0.256373	4835	0.576236	0.922821	0.394156
fWKhqtv.d5vS6P1t.4	NM_005494	DNAJB6	-0.255813	16946	0.149118	-0.720101	0.500423
lSk6f796.Q3vdvX7Fo	NM_004873	BAG5	-0.243656	18013	0.138796	-0.945721	0.38332
coof4jpLJQrTkgoS4g	NM_002805	PSMC5	0.235764	4879	0.610995	0.916443	0.397216
xSb5.SNEfzURKAlLSU	NM_001015048	BAG5	-0.145	15857	0.169471	-0.537053	0.611901
Ko3lvTvn91.td_h_Kk	NM_058246	DNAJB6	0.117455	9073	0.435048	0.340479	0.745913
Tiuh76h0KH_ee.1ztM	NM_005346	HSPA1B	-0.0897517	14214	0.222204	-0.298066	0.776409
xT97CkN_kRuqfFLpUo	NM_006145	DNAJB1	0.0491187	10293	0.387506	0.189102	0.856684

## Sheet: GO0072337.csvSortedFC.txt
PROBE_nuID	Accssion	SYMBOL	log2(Fold Change)	Rank in Gene List	Running ES	t-statistic	P-value
WnqILjwqLgFJUe4ghQ	NM_001888	CRYM	1.57897	835	0.33578	2.37163	0.0584295
Z9Yi7krpX1X6KYgiIM	NM_003038	SLC1A4	0.908449	826	0.225735	2.37938	0.0578366
iK8gpErpiOJasUm9eI	NM_001888	CRYM	0.900439	1352	0.505392	1.94135	0.103745
f5wXpedKfVFe5qkRVQ	NM_005629	SLC6A8	0.854115	323	0.137664	3.27084	0.0188262
QoLrVFooIV4sEJ1t34	NM_014270	SLC7A9	0.660695	988	0.431428	2.20222	0.0731325
NlW3bqPPj141CCrXeo	NM_000804	FOLR3	0.642495	2045	0.628035	1.60651	0.162846
TYTHT_vwkoNcgkDo6o	NM_006996	SLC19A2	0.467047	1827	0.563058	1.69907	0.143796
ZdVpSkbpFtl_EWU3f8	NM_004937	CTNS	0.420385	3310	0.627484	1.21575	0.272875
6tAruqKfuJ97i__7uk	NM_001009938	SLC25A26	0.363201	3596	0.722887	1.15366	0.295529
ZqrVKG5dMTh_J_0tR4	NM_004937	CTNS	0.309159	3511	0.672979	1.1715	0.288859
B5KKka6uJT3ZT3TtIc	NM_173471	SLC25A26	0.24177	6982	0.631089	0.602581	0.570384
6qjrrf5f5RzRl3TvRI	NM_080669	SLC46A1	0.236261	6228	0.637082	0.712033	0.505034
EpdJfAf_9cdUV0mB6k	NM_004252	SLC9A3R1	-0.182265	15745	0.288814	-0.518363	0.624054
WCU3SvppIRPtNIqiSY	NM_194255	SLC19A1	-0.135257	15486	0.276348	-0.480351	0.649177
HuyJCRv9RdHt1NdRd4	NM_021095	SLC5A6	-0.0354208	12910	0.370407	-0.125916	0.9042
xUp5ItVCj8MKeuv9Og	NM_173471	SLC25A26	-0.0112324	12132	0.399675	-0.0297053	0.977333

## Sheet: GO0072164.csvSortedFC.txt
PROBE_nuID	Accssion	SYMBOL	log2(Fold Change)	Rank in Gene List	Running ES	t-statistic	P-value
Eg5j0Rf7ktaN0fppCo	NM_001752	CAT	-3.57981	22130	0.000136	-13.4129	1.81933e-05
KpB1goQYjCRf0QXagY	NM_004484	GPC3	-3.29963	21803	-0.275319	-3.22097	0.0199855
K57f7oe6t6HBXuvl5U	NM_004502	HOXB7	-3.07707	19919	-0.468445	-1.49605	0.188776
xE.DEku00gjB_JFtOk	NM_001752	CAT	-2.61719	22121	-0.0920055	-9.39129	0.00012399
iUiESVUaEAVVIzTcXI	NM_005585	SMAD6	-2.2066	21930	-0.230177	-3.76127	0.0106784
Eoj64WlcOuTgCYuMp4	NM_133468	BMPER	-1.905	22099	-0.155821	-6.34832	0.000938528
3hFsER3uV7_vvhDgkU	NM_020856	TSHZ3	-1.82317	21383	-0.373906	-2.4576	0.0521948
6X_0hTCL91ALrS.p6k	NM_172060	EYA1	-1.79485	21020	-0.390778	-2.0973	0.0841366
cXmWkFFy6VKgpYw.AQ	NM_030761	WNT4	-1.71569	20780	-0.421742	-1.92473	0.106093
ETsS5EcijInk0fA9OE	NM_002942	ROBO2	-1.57355	19892	-0.477583	-1.48854	0.190675
BnrvPnvPuvuuMkvvno	NM_002354	TACSTD1	-1.52527	21421	-0.358347	-2.49957	0.0494122
fp55.ugIa7u27gpgFY	NM_000278	PAX2	-1.44678	22078	-0.198695	-5.53223	0.0018478
rkl7nirJLs4nFJuTtI	NM_002051	GATA3	1.31522	3155	0.0117003	1.25708	0.258653
Wkp63FHoU7B3LtfXj0	NM_000965	RARB	-1.27006	21899	-0.254756	-3.60686	0.012714
ZoXhLA6oEHo3o160B8	NM_002354	EPCAM	-1.24357	20444	-0.445152	-1.73914	0.136244
T6QqupE_u3uYCgD4Vo	NM_001719	BMP7	1.21256	138	0.0225494	4.17782	0.00679234
EAWK74iSlFJkOUmF98	NM_002942	ROBO2	-1.13033	20737	-0.43311	-1.89888	0.109853
6grfe0.BesCkqeiqgA	NM_001033047	NPNT	1.12869	1623	0.0108413	1.79206	0.126864
Efnut3_6SC79OTpJKU	NM_001709	BDNF	-1.11433	21643	-0.33121	-2.83472	0.0321546
KeGnXX_6GK_IC64Lmk	NM_004787	SLIT2	-1.0778	21692	-0.313127	-2.93796	0.0282554
lLIqO6uWeI0pLX4oyE	NM_130851	BMP4	-0.999674	21301	-0.387179	-2.36469	0.058966
NfUlLd7FkbWif23GHs	NM_001453	FOXC1	-0.974296	19554	-0.502109	-1.35215	0.22842
rVMXXndHv5eUL0UY5E	NM_005454	CER1	0.936899	1729	0.0180794	1.74053	0.135988
orl7nMJJI.7qKAR_Io	NM_005905	SMAD9	-0.839465	21715	-0.293584	-2.97837	0.0268727
QKkkJKh.QeoQX.geqU	NM_024582	FAT4	-0.825758	19324	-0.510099	-1.28514	0.249373
xsninweoqOWJ_egceo	NM_001454	FOXJ1	0.806267	1602	-0.00061	1.80288	0.125028
N3soL6lq_qvnIKZ678	NM_021192	HOXD11	0.764872	6109	-0.0741075	0.726185	0.496964
TVNe7vCd5zylJCao7U	NM_005904	SMAD7	-0.762545	21450	-0.342046	-2.54789	0.0464036
oBUB6pRd7FdH0qReJQ	NM_004750	CRLF1	0.716031	624	0.0187649	2.64315	0.0410322
iLd2y7wvMuDHnEkP3A	NM_001098209	CTNNB1	-0.650778	20211	-0.470461	-1.62283	0.159318
ioouUuQrghok4I6ETU	NM_005454	CER1	0.648174	4268	-0.00192685	1.01984	0.34986
BKGRXR1Xnl9HX94UJA	NM_014587	SOX8	-0.643386	20436	-0.456829	-1.73448	0.137101
iH79A5ONA5BdEF_ni0	NM_002467	MYC	-0.627244	20874	-0.398662	-1.98806	0.0974253
EeSCCXghEBIZ0khO6I	NM_001014794	ILK	0.583627	2415	0.0175468	1.46796	0.19597
T4Ue8_8f4f9IkRX13o	NM_001001391	CD44	-0.568031	17104	-0.45728	-0.749272	0.483991
THp8GLRJdJ7nqGFft0	NM_002999	SDC4	0.537368	3746	-0.00733603	1.1227	0.307419
ZEi38eR7yuOkRIk7VI	NM_017420	SIX4	-0.532143	17776	-0.470252	-0.893619	0.408317
iV1F152qp.DiEVFnns	NM_001709	BDNF	-0.53099	19785	-0.483038	-1.4451	0.202015
TXm4UjVovoAQ4ApVQo	NM_002467	MYC	-0.527072	20490	-0.43504	-1.76242	0.132036
3e0l6.2031eVe5d7XI	NM_002585	PBX1	0.515802	2398	0.00814896	1.47333	0.194576
rxI1GWXdzZRklVx1xg	NM_005251	FOXC2	0.511306	1580	-0.0120909	1.81105	0.123658
iYZVgXReF0HBXwA5EU	NM_033136	FGF1	-0.50723	20834	-0.410602	-1.96396	0.100635
KnVHL12o3UMp3XEFFU	NM_004143	CITED1	-0.497274	19400	-0.50449	-1.30687	0.242395
clCJam8z5j6R.OeFNo	NM_145260	OSR1	-0.471085	16818	-0.459536	-0.697979	0.513135
QuXtFROt5TXBFSd50g	NM_001083605	PTCH1	0.456862	4161	-0.0113257	1.04116	0.340685
9Xolbq5F7x76n9R4jc	NM_000964	RARA	-0.446065	18588	-0.485601	-1.08105	0.324056
uOuujZ7p53wrqoyKOU	NM_005811	GDF11	-0.443824	20385	-0.466521	-1.70978	0.141738
9KXuhiXn3FIsij1f64	NM_018490	LGR4	-0.428619	19703	-0.489327	-1.41309	0.210771
05B2nveh3ju7oqOqDI	NM_005902	SMAD3	-0.423144	19693	-0.498665	-1.40762	0.212303
ZdMR2zjH2Ee98nQ4k4	NM_005904	SMAD7	-0.42115	17025	-0.458907	-0.734951	0.49201
BFK1DuqIDOCiskler0	NM_003737	DCHS1	0.403807	2748	0.0214584	1.36911	0.223375
3lHUoQr0A68QSXcXtk	NM_001001392	CD44	-0.393913	15590	-0.430296	-0.495379	0.639181
609e9IOYXOul1x1_VU	NM_002968	SALL1	0.392136	4188	-0.00537465	1.034	0.343743
QQiqanSJ.tH5ROu3VA	NM_004517	ILK	0.375824	2392	-0.00178516	1.47646	0.193766
Teu8nMEAdSwpQINUL0	NM_005903	SMAD5	0.365068	2719	0.013287	1.37645	0.221225
BeLo_tULuw4oC6Urlo	NM_022482	GZF1	-0.340907	18476	-0.488019	-1.05455	0.335025
xK4QkS6El2ElOF6Cqw	NM_000168	GLI3	0.329347	3863	-0.00502587	1.09839	0.317038
NUBAIoSR9a0ZTb55fc	NM_001005332	MAGED1	0.287534	4922	-0.025285	0.910669	0.400002
ovLOgn7f539453QHk0	NM_016152	RARB	-0.284525	18087	-0.477681	-0.963019	0.375292
E0mO7RVS3VF.33Di2E	NM_000029	AGT	0.277272	9647	-0.194174	0.268236	0.798131
07uNftbpBfAbueS544	AK095147		-0.260991	17177	-0.455264	-0.766178	0.474641
ro9U1LFU0.WLkLnbnI	NM_005450	NOG	-0.250481	16635	-0.456089	-0.667384	0.53107
rR_nfrF7q8k0L3VSrI	NM_003012	SFRP1	-0.233149	16456	-0.461655	-0.637862	0.548759
Kfmm1HU3h1ePzhhpd0	NM_020975	RET	0.232316	7801	-0.129373	0.497323	0.637894
9_qiesHjgN.1Rf930o	NM_002006	FGF2	-0.225256	17651	-0.470787	-0.862129	0.424021
3bpFLoy7iIPKeyBA6U	NM_002006	FGF2	-0.221533	16862	-0.456623	-0.705421	0.508834
lHV4ZSZhSNDUp1KICQ	NM_005900	SMAD1	0.217651	6135	-0.0702563	0.722939	0.498807
6yu66bzpJWnnn6OYn4	NM_001009944	PKD1	-0.194181	16457	-0.457255	-0.637919	0.548724
9eSq13uB_dKEKCeSCc	NM_001098209	CTNNB1	0.191404	6557	-0.0800549	0.660676	0.535056
r04LkSiUDhYleiJVOs	NM_020248	CTNNBIP1	0.18561	6387	-0.0769407	0.682667	0.52206
0rkBtARboKIAo6glYo	NM_018012	KIF26B	-0.175333	16591	-0.45874	-0.659993	0.535464
0HmH95ei7OHkTh2quo	NM_001006946	SDC1	-0.162411	15117	-0.415385	-0.424683	0.686911
3P4LknPO6zU7s2FO5Q	NM_000297	PKD2	0.162036	7558	-0.121819	0.525542	0.619369
EoEovx4E.RJz7Eqoxk	NM_001098424	DLG1	0.161683	8668	-0.156748	0.392691	0.709068
fZ.XbqokaHh_nggDlI	NM_018012	KIF26B	0.159414	8948	-0.164342	0.357872	0.73355
KUXd9XWh3ASgfgx6iI	NM_005524	HES1	-0.158434	15634	-0.42879	-0.501335	0.635242
cn.S8hChSj5HhOmeKs	NM_005068	SIM1	0.147205	7942	-0.132419	0.47972	0.6496
QZXtSkcinV_G.pI4AE	NM_004472	FOXD1	-0.134866	14410	-0.398623	-0.322184	0.759009
3Pw.5wR0neV1WNV6dU	NM_001025367	VEGFA	-0.132129	14688	-0.401428	-0.359755	0.732216
0wrsS4VklkTUunAkTY	NM_023107	FGFR1	0.125661	8591	-0.156007	0.402413	0.7023
9tLUN1DiBOJAyF.Ur4	NM_000297	PKD2	-0.121	14707	-0.39975	-0.361845	0.730738
xhqleFfie5_t_yK_78	NM_001003652	SMAD2	-0.117349	15217	-0.416828	-0.442321	0.674839
QZYmKtL_AKKNidHuiw	NM_023106	FGFR1	0.116081	8315	-0.1463	0.43546	0.679522
c49Lq_qki.eS9TStVU	NM_000800	FGF1	0.107908	8846	-0.162226	0.37056	0.724587
BSUuUH2eUH_uU_v33o	NM_001005332	MAGED1	-0.095025	14652	-0.404821	-0.353484	0.73666
3J5KrXe4H50oQoJ5II	NM_001098209	CTNNB1	-0.0913805	14249	-0.393583	-0.30241	0.773264
oSEiVHyftROjdDlDXU	NM_006317	BASP1	-0.0911648	14670	-0.403138	-0.355947	0.734914
cTMSMOCFCcunkeyt54	NM_005903	SMAD5	-0.086279	14456	-0.398408	-0.32734	0.755309
3TkXAX.oA3lupXUjJ0	NM_000633	BCL2	0.0709054	10540	-0.233559	0.159665	0.878752
oV6dVJET1.gMK.QzE0	NM_003376	VEGFA	0.0568926	10976	-0.252521	0.113405	0.913668
o_6dVarNGX.HlGiDlc	NM_001200	BMP2	-0.052589	12730	-0.32873	-0.102937	0.921603
HqXS3ouoyiS4uECXeA	NM_005631	SMO	-0.0391819	13094	-0.34329	-0.148175	0.887399
HT.qvIXqFGnox3ins4	NM_001172	ARG2	0.0384724	11218	-0.262871	0.0853978	0.934918
cuEipAhpTKud4v_o60	AK091091		-0.036868	12872	-0.334281	-0.122983	0.906418
NSe3lKR3TRVIpftNdU	NM_001009944	PKD1	-0.0281054	12686	-0.327488	-0.0979179	0.92541
HfdtntrQa6picaAUXs	NM_005568	LHX1	-0.0218853	12097	-0.302015	-0.0257264	0.980368
KX7nZdMrtz_h3Cdxq4	NM_005560	LAMA5	-0.021302	12478	-0.318768	-0.0718044	0.945255
6s0eLT_S7.eUSF.qeU	NM_000346	SOX9	0.00619158	11742	-0.286479	0.0188253	0.985634
BLSu2KUT56eVXf7J1w	NM_020248	CTNNBIP1	-0.00205945	11961	-0.296065	-0.00775356	0.994083
Tkm0dxcO3R73kCukOc	NM_005359	SMAD4	0.00192945	11830	-0.290377	0.00737742	0.99437
ciRII6gR66KOgKdnQ0	NM_000633	BCL2	-0.00181967	11930	-0.294844	-0.00386167	0.997053
uu3qV6J6jhPi.ieeF4	NM_006986	MAGED1	-0.0015713	11947	-0.295529	-0.00596284	0.995449

## Sheet: GO0072163.csvSortedFC.txt
PROBE_nuID	Accssion	SYMBOL	log2(Fold Change)	Rank in Gene List	Running ES	t-statistic	P-value
Eg5j0Rf7ktaN0fppCo	NM_001752	CAT	-3.57981	22130	0.000136	-13.4129	1.81933e-05
KpB1goQYjCRf0QXagY	NM_004484	GPC3	-3.29963	21803	-0.275319	-3.22097	0.0199855
K57f7oe6t6HBXuvl5U	NM_004502	HOXB7	-3.07707	19919	-0.468445	-1.49605	0.188776
xE.DEku00gjB_JFtOk	NM_001752	CAT	-2.61719	22121	-0.0920055	-9.39129	0.00012399
iUiESVUaEAVVIzTcXI	NM_005585	SMAD6	-2.2066	21930	-0.230177	-3.76127	0.0106784
Eoj64WlcOuTgCYuMp4	NM_133468	BMPER	-1.905	22099	-0.155821	-6.34832	0.000938528
3hFsER3uV7_vvhDgkU	NM_020856	TSHZ3	-1.82317	21383	-0.373906	-2.4576	0.0521948
6X_0hTCL91ALrS.p6k	NM_172060	EYA1	-1.79485	21020	-0.390778	-2.0973	0.0841366
cXmWkFFy6VKgpYw.AQ	NM_030761	WNT4	-1.71569	20780	-0.421742	-1.92473	0.106093
ETsS5EcijInk0fA9OE	NM_002942	ROBO2	-1.57355	19892	-0.477583	-1.48854	0.190675
BnrvPnvPuvuuMkvvno	NM_002354	TACSTD1	-1.52527	21421	-0.358347	-2.49957	0.0494122
fp55.ugIa7u27gpgFY	NM_000278	PAX2	-1.44678	22078	-0.198695	-5.53223	0.0018478
rkl7nirJLs4nFJuTtI	NM_002051	GATA3	1.31522	3155	0.0117003	1.25708	0.258653
Wkp63FHoU7B3LtfXj0	NM_000965	RARB	-1.27006	21899	-0.254756	-3.60686	0.012714
ZoXhLA6oEHo3o160B8	NM_002354	EPCAM	-1.24357	20444	-0.445152	-1.73914	0.136244
T6QqupE_u3uYCgD4Vo	NM_001719	BMP7	1.21256	138	0.0225494	4.17782	0.00679234
EAWK74iSlFJkOUmF98	NM_002942	ROBO2	-1.13033	20737	-0.43311	-1.89888	0.109853
6grfe0.BesCkqeiqgA	NM_001033047	NPNT	1.12869	1623	0.0108413	1.79206	0.126864
Efnut3_6SC79OTpJKU	NM_001709	BDNF	-1.11433	21643	-0.33121	-2.83472	0.0321546
KeGnXX_6GK_IC64Lmk	NM_004787	SLIT2	-1.0778	21692	-0.313127	-2.93796	0.0282554
lLIqO6uWeI0pLX4oyE	NM_130851	BMP4	-0.999674	21301	-0.387179	-2.36469	0.058966
NfUlLd7FkbWif23GHs	NM_001453	FOXC1	-0.974296	19554	-0.502109	-1.35215	0.22842
rVMXXndHv5eUL0UY5E	NM_005454	CER1	0.936899	1729	0.0180794	1.74053	0.135988
orl7nMJJI.7qKAR_Io	NM_005905	SMAD9	-0.839465	21715	-0.293584	-2.97837	0.0268727
QKkkJKh.QeoQX.geqU	NM_024582	FAT4	-0.825758	19324	-0.510099	-1.28514	0.249373
xsninweoqOWJ_egceo	NM_001454	FOXJ1	0.806267	1602	-0.00061	1.80288	0.125028
N3soL6lq_qvnIKZ678	NM_021192	HOXD11	0.764872	6109	-0.0741075	0.726185	0.496964
TVNe7vCd5zylJCao7U	NM_005904	SMAD7	-0.762545	21450	-0.342046	-2.54789	0.0464036
oBUB6pRd7FdH0qReJQ	NM_004750	CRLF1	0.716031	624	0.0187649	2.64315	0.0410322
iLd2y7wvMuDHnEkP3A	NM_001098209	CTNNB1	-0.650778	20211	-0.470461	-1.62283	0.159318
ioouUuQrghok4I6ETU	NM_005454	CER1	0.648174	4268	-0.00192685	1.01984	0.34986
BKGRXR1Xnl9HX94UJA	NM_014587	SOX8	-0.643386	20436	-0.456829	-1.73448	0.137101
iH79A5ONA5BdEF_ni0	NM_002467	MYC	-0.627244	20874	-0.398662	-1.98806	0.0974253
EeSCCXghEBIZ0khO6I	NM_001014794	ILK	0.583627	2415	0.0175468	1.46796	0.19597
T4Ue8_8f4f9IkRX13o	NM_001001391	CD44	-0.568031	17104	-0.45728	-0.749272	0.483991
THp8GLRJdJ7nqGFft0	NM_002999	SDC4	0.537368	3746	-0.00733603	1.1227	0.307419
ZEi38eR7yuOkRIk7VI	NM_017420	SIX4	-0.532143	17776	-0.470252	-0.893619	0.408317
iV1F152qp.DiEVFnns	NM_001709	BDNF	-0.53099	19785	-0.483038	-1.4451	0.202015
TXm4UjVovoAQ4ApVQo	NM_002467	MYC	-0.527072	20490	-0.43504	-1.76242	0.132036
3e0l6.2031eVe5d7XI	NM_002585	PBX1	0.515802	2398	0.00814896	1.47333	0.194576
rxI1GWXdzZRklVx1xg	NM_005251	FOXC2	0.511306	1580	-0.0120909	1.81105	0.123658
iYZVgXReF0HBXwA5EU	NM_033136	FGF1	-0.50723	20834	-0.410602	-1.96396	0.100635
KnVHL12o3UMp3XEFFU	NM_004143	CITED1	-0.497274	19400	-0.50449	-1.30687	0.242395
clCJam8z5j6R.OeFNo	NM_145260	OSR1	-0.471085	16818	-0.459536	-0.697979	0.513135
QuXtFROt5TXBFSd50g	NM_001083605	PTCH1	0.456862	4161	-0.0113257	1.04116	0.340685
9Xolbq5F7x76n9R4jc	NM_000964	RARA	-0.446065	18588	-0.485601	-1.08105	0.324056
uOuujZ7p53wrqoyKOU	NM_005811	GDF11	-0.443824	20385	-0.466521	-1.70978	0.141738
9KXuhiXn3FIsij1f64	NM_018490	LGR4	-0.428619	19703	-0.489327	-1.41309	0.210771
05B2nveh3ju7oqOqDI	NM_005902	SMAD3	-0.423144	19693	-0.498665	-1.40762	0.212303
ZdMR2zjH2Ee98nQ4k4	NM_005904	SMAD7	-0.42115	17025	-0.458907	-0.734951	0.49201
BFK1DuqIDOCiskler0	NM_003737	DCHS1	0.403807	2748	0.0214584	1.36911	0.223375
3lHUoQr0A68QSXcXtk	NM_001001392	CD44	-0.393913	15590	-0.430296	-0.495379	0.639181
609e9IOYXOul1x1_VU	NM_002968	SALL1	0.392136	4188	-0.00537465	1.034	0.343743
QQiqanSJ.tH5ROu3VA	NM_004517	ILK	0.375824	2392	-0.00178516	1.47646	0.193766
Teu8nMEAdSwpQINUL0	NM_005903	SMAD5	0.365068	2719	0.013287	1.37645	0.221225
BeLo_tULuw4oC6Urlo	NM_022482	GZF1	-0.340907	18476	-0.488019	-1.05455	0.335025
xK4QkS6El2ElOF6Cqw	NM_000168	GLI3	0.329347	3863	-0.00502587	1.09839	0.317038
NUBAIoSR9a0ZTb55fc	NM_001005332	MAGED1	0.287534	4922	-0.025285	0.910669	0.400002
ovLOgn7f539453QHk0	NM_016152	RARB	-0.284525	18087	-0.477681	-0.963019	0.375292
E0mO7RVS3VF.33Di2E	NM_000029	AGT	0.277272	9647	-0.194174	0.268236	0.798131
07uNftbpBfAbueS544	AK095147		-0.260991	17177	-0.455264	-0.766178	0.474641
ro9U1LFU0.WLkLnbnI	NM_005450	NOG	-0.250481	16635	-0.456089	-0.667384	0.53107
rR_nfrF7q8k0L3VSrI	NM_003012	SFRP1	-0.233149	16456	-0.461655	-0.637862	0.548759
Kfmm1HU3h1ePzhhpd0	NM_020975	RET	0.232316	7801	-0.129373	0.497323	0.637894
9_qiesHjgN.1Rf930o	NM_002006	FGF2	-0.225256	17651	-0.470787	-0.862129	0.424021
3bpFLoy7iIPKeyBA6U	NM_002006	FGF2	-0.221533	16862	-0.456623	-0.705421	0.508834
lHV4ZSZhSNDUp1KICQ	NM_005900	SMAD1	0.217651	6135	-0.0702563	0.722939	0.498807
6yu66bzpJWnnn6OYn4	NM_001009944	PKD1	-0.194181	16457	-0.457255	-0.637919	0.548724
9eSq13uB_dKEKCeSCc	NM_001098209	CTNNB1	0.191404	6557	-0.0800549	0.660676	0.535056
r04LkSiUDhYleiJVOs	NM_020248	CTNNBIP1	0.18561	6387	-0.0769407	0.682667	0.52206
0rkBtARboKIAo6glYo	NM_018012	KIF26B	-0.175333	16591	-0.45874	-0.659993	0.535464
0HmH95ei7OHkTh2quo	NM_001006946	SDC1	-0.162411	15117	-0.415385	-0.424683	0.686911
3P4LknPO6zU7s2FO5Q	NM_000297	PKD2	0.162036	7558	-0.121819	0.525542	0.619369
EoEovx4E.RJz7Eqoxk	NM_001098424	DLG1	0.161683	8668	-0.156748	0.392691	0.709068
fZ.XbqokaHh_nggDlI	NM_018012	KIF26B	0.159414	8948	-0.164342	0.357872	0.73355
KUXd9XWh3ASgfgx6iI	NM_005524	HES1	-0.158434	15634	-0.42879	-0.501335	0.635242
cn.S8hChSj5HhOmeKs	NM_005068	SIM1	0.147205	7942	-0.132419	0.47972	0.6496
QZXtSkcinV_G.pI4AE	NM_004472	FOXD1	-0.134866	14410	-0.398623	-0.322184	0.759009
3Pw.5wR0neV1WNV6dU	NM_001025367	VEGFA	-0.132129	14688	-0.401428	-0.359755	0.732216
0wrsS4VklkTUunAkTY	NM_023107	FGFR1	0.125661	8591	-0.156007	0.402413	0.7023
9tLUN1DiBOJAyF.Ur4	NM_000297	PKD2	-0.121	14707	-0.39975	-0.361845	0.730738
xhqleFfie5_t_yK_78	NM_001003652	SMAD2	-0.117349	15217	-0.416828	-0.442321	0.674839
QZYmKtL_AKKNidHuiw	NM_023106	FGFR1	0.116081	8315	-0.1463	0.43546	0.679522
c49Lq_qki.eS9TStVU	NM_000800	FGF1	0.107908	8846	-0.162226	0.37056	0.724587
BSUuUH2eUH_uU_v33o	NM_001005332	MAGED1	-0.095025	14652	-0.404821	-0.353484	0.73666
3J5KrXe4H50oQoJ5II	NM_001098209	CTNNB1	-0.0913805	14249	-0.393583	-0.30241	0.773264
oSEiVHyftROjdDlDXU	NM_006317	BASP1	-0.0911648	14670	-0.403138	-0.355947	0.734914
cTMSMOCFCcunkeyt54	NM_005903	SMAD5	-0.086279	14456	-0.398408	-0.32734	0.755309
3TkXAX.oA3lupXUjJ0	NM_000633	BCL2	0.0709054	10540	-0.233559	0.159665	0.878752
oV6dVJET1.gMK.QzE0	NM_003376	VEGFA	0.0568926	10976	-0.252521	0.113405	0.913668
o_6dVarNGX.HlGiDlc	NM_001200	BMP2	-0.052589	12730	-0.32873	-0.102937	0.921603
HqXS3ouoyiS4uECXeA	NM_005631	SMO	-0.0391819	13094	-0.34329	-0.148175	0.887399
HT.qvIXqFGnox3ins4	NM_001172	ARG2	0.0384724	11218	-0.262871	0.0853978	0.934918
cuEipAhpTKud4v_o60	AK091091		-0.036868	12872	-0.334281	-0.122983	0.906418
NSe3lKR3TRVIpftNdU	NM_001009944	PKD1	-0.0281054	12686	-0.327488	-0.0979179	0.92541
HfdtntrQa6picaAUXs	NM_005568	LHX1	-0.0218853	12097	-0.302015	-0.0257264	0.980368
KX7nZdMrtz_h3Cdxq4	NM_005560	LAMA5	-0.021302	12478	-0.318768	-0.0718044	0.945255
6s0eLT_S7.eUSF.qeU	NM_000346	SOX9	0.00619158	11742	-0.286479	0.0188253	0.985634
BLSu2KUT56eVXf7J1w	NM_020248	CTNNBIP1	-0.00205945	11961	-0.296065	-0.00775356	0.994083
Tkm0dxcO3R73kCukOc	NM_005359	SMAD4	0.00192945	11830	-0.290377	0.00737742	0.99437
ciRII6gR66KOgKdnQ0	NM_000633	BCL2	-0.00181967	11930	-0.294844	-0.00386167	0.997053
uu3qV6J6jhPi.ieeF4	NM_006986	MAGED1	-0.0015713	11947	-0.295529	-0.00596284	0.995449

## Sheet: GO0072073.csvSortedFC.txt
PROBE_nuID	Accssion	SYMBOL	log2(Fold Change)	Rank in Gene List	Running ES	t-statistic	P-value
Eg5j0Rf7ktaN0fppCo	NM_001752	CAT	-3.57981	22130	0.000136	-13.4129	1.81933e-05
KpB1goQYjCRf0QXagY	NM_004484	GPC3	-3.29963	21803	-0.232697	-3.22097	0.0199855
K57f7oe6t6HBXuvl5U	NM_004502	HOXB7	-3.07707	19919	-0.447046	-1.49605	0.188776
xE.DEku00gjB_JFtOk	NM_001752	CAT	-2.61719	22121	-0.0716721	-9.39129	0.00012399
iUiESVUaEAVVIzTcXI	NM_005585	SMAD6	-2.2066	21930	-0.198733	-3.76127	0.0106784
Eoj64WlcOuTgCYuMp4	NM_133468	BMPER	-1.905	22099	-0.12125	-6.34832	0.000938528
3hFsER3uV7_vvhDgkU	NM_020856	TSHZ3	-1.82317	21383	-0.32164	-2.4576	0.0521948
6X_0hTCL91ALrS.p6k	NM_172060	EYA1	-1.79485	21020	-0.343383	-2.0973	0.0841366
cXmWkFFy6VKgpYw.AQ	NM_030761	WNT4	-1.71569	20780	-0.375576	-1.92473	0.106093
ETsS5EcijInk0fA9OE	NM_002942	ROBO2	-1.57355	19892	-0.453913	-1.48854	0.190675
BnrvPnvPuvuuMkvvno	NM_002354	TACSTD1	-1.52527	21421	-0.309872	-2.49957	0.0494122
fp55.ugIa7u27gpgFY	NM_000278	PAX2	-1.44678	22078	-0.1545	-5.53223	0.0018478
rkl7nirJLs4nFJuTtI	NM_002051	GATA3	1.31522	3155	0.0216208	1.25708	0.258653
Wkp63FHoU7B3LtfXj0	NM_000965	RARB	-1.27006	21899	-0.217608	-3.60686	0.012714
Z1C6Eod4T3VqnRBLN0	NM_033267	IRX2	-1.25494	16264	-0.424531	-0.604156	0.569407
ZoXhLA6oEHo3o160B8	NM_002354	EPCAM	-1.24357	20444	-0.400611	-1.73914	0.136244
T6QqupE_u3uYCgD4Vo	NM_001719	BMP7	1.21256	138	0.0162059	4.17782	0.00679234
6RMlLXB1sd7tJU1XIQ	NM_058238	WNT7B	-1.20256	21962	-0.179039	-3.92206	0.00893927
EAWK74iSlFJkOUmF98	NM_002942	ROBO2	-1.13033	20737	-0.384024	-1.89888	0.109853
6grfe0.BesCkqeiqgA	NM_001033047	NPNT	1.12869	1623	0.00339753	1.79206	0.126864
Efnut3_6SC79OTpJKU	NM_001709	BDNF	-1.11433	21643	-0.290912	-2.83472	0.0321546
KeGnXX_6GK_IC64Lmk	NM_004787	SLIT2	-1.0778	21692	-0.277286	-2.93796	0.0282554
lLIqO6uWeI0pLX4oyE	NM_130851	BMP4	-0.999674	21301	-0.331181	-2.36469	0.058966
NfUlLd7FkbWif23GHs	NM_001453	FOXC1	-0.974296	19554	-0.469691	-1.35215	0.22842
ou.dPsAp5Z6ukglCIU	NM_002397	MEF2C	-0.947079	20789	-0.365567	-1.92785	0.105648
rVMXXndHv5eUL0UY5E	NM_005454	CER1	0.936899	1729	0.00798915	1.74053	0.135988
Eu.c1UJfXrt1B1xVPk	NM_014571	HEYL	-0.885825	21731	-0.2468	-2.9999	0.0261663
orl7nMJJI.7qKAR_Io	NM_005905	SMAD9	-0.839465	21715	-0.26226	-2.97837	0.0268727
QKkkJKh.QeoQX.geqU	NM_024582	FAT4	-0.825758	19324	-0.473633	-1.28514	0.249373
xsninweoqOWJ_egceo	NM_001454	FOXJ1	0.806267	1602	-0.0053359	1.80288	0.125028
N3soL6lq_qvnIKZ678	NM_021192	HOXD11	0.764872	6109	-0.0555171	0.726185	0.496964
TVNe7vCd5zylJCao7U	NM_005904	SMAD7	-0.762545	21450	-0.297436	-2.54789	0.0464036
oBUB6pRd7FdH0qReJQ	NM_004750	CRLF1	0.716031	624	0.00837761	2.64315	0.0410322
Ko9d7uro5u6kYf7HSA	NM_001010926	HES5	0.689087	2093	0.00900632	1.58577	0.16744
K_L4CwEQnp59XukHuk	NM_030667	PTPRO	-0.681969	20025	-0.435264	-1.54113	0.17775
iLd2y7wvMuDHnEkP3A	NM_001098209	CTNNB1	-0.650778	20211	-0.418045	-1.62283	0.159318
ioouUuQrghok4I6ETU	NM_005454	CER1	0.648174	4268	-0.000149	1.01984	0.34986
BKGRXR1Xnl9HX94UJA	NM_014587	SOX8	-0.643386	20436	-0.409651	-1.73448	0.137101
iH79A5ONA5BdEF_ni0	NM_002467	MYC	-0.627244	20874	-0.348075	-1.98806	0.0974253
EoeKhQoBOOqikiKkIs	NM_001018111	PODXL	0.612155	1133	-0.00354963	2.0757	0.0866079
lvrv31_lf_hw7x7UL0	NM_030671	PTPRO	-0.608684	19995	-0.442238	-1.52708	0.181118
EeSCCXghEBIZ0khO6I	NM_001014794	ILK	0.583627	2415	0.0267203	1.46796	0.19597
rqF500z1BUlGHlOwr4	NM_033016	PDGFB	-0.576416	21181	-0.338494	-2.26036	0.0676909
T4Ue8_8f4f9IkRX13o	NM_001001391	CD44	-0.568031	17104	-0.432813	-0.749272	0.483991
KZTRJ4H74jVbvHlzSQ	NM_139266	STAT1	-0.567433	20120	-0.422686	-1.57927	0.168903
THp8GLRJdJ7nqGFft0	NM_002999	SDC4	0.537368	3746	0.000838	1.1227	0.307419
ZEi38eR7yuOkRIk7VI	NM_017420	SIX4	-0.532143	17776	-0.444815	-0.893619	0.408317
iV1F152qp.DiEVFnns	NM_001709	BDNF	-0.53099	19785	-0.457104	-1.4451	0.202015
HurpDPS58Ef9yb6xN4	NM_006106	YAP1	0.529911	5137	-0.0198225	0.870735	0.419685
TXm4UjVovoAQ4ApVQo	NM_002467	MYC	-0.527072	20490	-0.393174	-1.76242	0.132036
3e0l6.2031eVe5d7XI	NM_002585	PBX1	0.515802	2398	0.019549	1.47333	0.194576
rxI1GWXdzZRklVx1xg	NM_005251	FOXC2	0.511306	1580	-0.0140821	1.81105	0.123658
iYZVgXReF0HBXwA5EU	NM_033136	FGF1	-0.50723	20834	-0.357	-1.96396	0.100635
KnVHL12o3UMp3XEFFU	NM_004143	CITED1	-0.497274	19400	-0.470011	-1.30687	0.242395
6yEdVgt.72TrREeOfI	NM_013230	CD24	-0.495329	20690	-0.39215	-1.87185	0.113928
QeUV54t73rDarMMp3k	NM_000214	JAG1	0.493961	1915	0.00852092	1.66198	0.151154
T5MrCNdjeu93m6e8qE	NM_017415	KLHL3	-0.491489	20035	-0.427364	-1.54427	0.177006
TNtVNtdftXh_qR9RXg	NM_002309	LIF	-0.483779	19284	-0.478775	-1.2725	0.253515
ZkeX1uG2W_RzoS_d8I	NM_005618	DLL1	0.481739	2162	0.0143155	1.56126	0.173028
clCJam8z5j6R.OeFNo	NM_145260	OSR1	-0.471085	16818	-0.431728	-0.697979	0.513135
QuXtFROt5TXBFSd50g	NM_001083605	PTCH1	0.456862	4161	-0.00642692	1.04116	0.340685
9Xolbq5F7x76n9R4jc	NM_000964	RARA	-0.446065	18588	-0.454024	-1.08105	0.324056
uOuujZ7p53wrqoyKOU	NM_005811	GDF11	-0.443824	20385	-0.416711	-1.70978	0.141738
9KXuhiXn3FIsij1f64	NM_018490	LGR4	-0.428619	19703	-0.461197	-1.41309	0.210771
05B2nveh3ju7oqOqDI	NM_005902	SMAD3	-0.423144	19693	-0.468391	-1.40762	0.212303
ZdMR2zjH2Ee98nQ4k4	NM_005904	SMAD7	-0.42115	17025	-0.433298	-0.734951	0.49201
NhKKIMKeAl0Lgo35J8	NM_012301	MAGI2	0.409159	3106	0.0170391	1.26846	0.254853
BFK1DuqIDOCiskler0	NM_003737	DCHS1	0.403807	2748	0.0264447	1.36911	0.223375
3lHUoQr0A68QSXcXtk	NM_001001392	CD44	-0.393913	15590	-0.403128	-0.495379	0.639181
609e9IOYXOul1x1_VU	NM_002968	SALL1	0.392136	4188	-0.00204526	1.034	0.343743
luuU1UqpOFI5tUI748	NM_017617	NOTCH1	-0.386868	17765	-0.449169	-0.891752	0.409236
QQiqanSJ.tH5ROu3VA	NM_004517	ILK	0.375824	2392	0.0118486	1.47646	0.193766
BgU3oZZXrfNp3ddNcs	NM_024336	IRX3	0.370914	5060	-0.0210524	0.88603	0.412061
Teu8nMEAdSwpQINUL0	NM_005903	SMAD5	0.365068	2719	0.0203509	1.37645	0.221225
BeLo_tULuw4oC6Urlo	NM_022482	GZF1	-0.340907	18476	-0.460539	-1.05455	0.335025
xK4QkS6El2ElOF6Cqw	NM_000168	GLI3	0.329347	3863	0.00147387	1.09839	0.317038
ZeeekedcVGSPz1LgEE	NM_013230	CD24	-0.329098	18498	-0.455794	-1.05932	0.333028
BoKRc4oA4mpHoiwpJU	NM_002292	LAMB2	0.301536	5389	-0.0267353	0.836112	0.437334
fi6R4weuCXElNZUAt4	NM_017651	AHI1	-0.293948	18025	-0.450982	-0.949431	0.381587
NUBAIoSR9a0ZTb55fc	NM_001005332	MAGED1	0.287534	4922	-0.0195913	0.910669	0.400002
ovLOgn7f539453QHk0	NM_016152	RARB	-0.284525	18087	-0.448573	-0.963019	0.375292
E0mO7RVS3VF.33Di2E	NM_000029	AGT	0.277272	9647	-0.170165	0.268236	0.798131
rtGtHJ41dK3nkBEk6I	NM_001018111	PODXL	0.271841	4460	-0.0035321	0.985195	0.365195
B1I7KT1VSt.07kj5L0	NM_006017	PROM1	0.27004	9398	-0.160333	0.296049	0.777871
07uNftbpBfAbueS544	AK095147		-0.260991	17177	-0.431964	-0.766178	0.474641
ro9U1LFU0.WLkLnbnI	NM_005450	NOG	-0.250481	16635	-0.427209	-0.667384	0.53107
rR_nfrF7q8k0L3VSrI	NM_003012	SFRP1	-0.233149	16456	-0.429782	-0.637862	0.548759
Kfmm1HU3h1ePzhhpd0	NM_020975	RET	0.232316	7801	-0.10667	0.497323	0.637894
9_qiesHjgN.1Rf930o	NM_002006	FGF2	-0.225256	17651	-0.44883	-0.862129	0.424021
3bpFLoy7iIPKeyBA6U	NM_002006	FGF2	-0.221533	16862	-0.429888	-0.705421	0.508834
QVApRNQhKQw4ki.EnU	NM_003870	IQGAP1	0.221157	7732	-0.106254	0.505134	0.632736
lHV4ZSZhSNDUp1KICQ	NM_005900	SMAD1	0.217651	6135	-0.0527637	0.722939	0.498807
K51Q65_iqgiNUorkug	NM_198098	AQP1	0.209785	9685	-0.170427	0.264	0.801232
r7OFXpRJfV3k_F6Kog	NM_198098	AQP1	0.202062	10426	-0.203139	0.173277	0.868531
6yu66bzpJWnnn6OYn4	NM_001009944	PKD1	-0.194181	16457	-0.42635	-0.637919	0.548724
ZbVdda.VIQNSEUl.Ks	NM_014079	KLF15	0.191784	7001	-0.0815455	0.599556	0.572261
9eSq13uB_dKEKCeSCc	NM_001098209	CTNNB1	0.191404	6557	-0.0646307	0.660676	0.535056
r04LkSiUDhYleiJVOs	NM_020248	CTNNBIP1	0.18561	6387	-0.0605021	0.682667	0.52206
0rkBtARboKIAo6glYo	NM_018012	KIF26B	-0.175333	16591	-0.428845	-0.659993	0.535464
0HmH95ei7OHkTh2quo	NM_001006946	SDC1	-0.162411	15117	-0.391814	-0.424683	0.686911
ESV1bWXjwq33.H.mqo	NM_024337	IRX1	-0.162245	16149	-0.422599	-0.586554	0.580377
3P4LknPO6zU7s2FO5Q	NM_000297	PKD2	0.162036	7558	-0.101107	0.525542	0.619369
EoEovx4E.RJz7Eqoxk	NM_001098424	DLG1	0.161683	8668	-0.134522	0.392691	0.709068
fZ.XbqokaHh_nggDlI	NM_018012	KIF26B	0.159414	8948	-0.143241	0.357872	0.73355
KUXd9XWh3ASgfgx6iI	NM_005524	HES1	-0.158434	15634	-0.402386	-0.501335	0.635242
c_5.L5y.seIvhd1e5I	NM_014751	MTSS1	0.157139	7539	-0.103116	0.528561	0.617406
cn.S8hChSj5HhOmeKs	NM_005068	SIM1	0.147205	7942	-0.110453	0.47972	0.6496
ikRLn9bpHkxDeKXXd0	NM_007315	STAT1	-0.146691	15385	-0.396519	-0.465626	0.659053
KeQl5vfuEjzEg_7eSg	NM_015472	WWTR1	0.142734	8644	-0.135589	0.396973	0.706084
QZXtSkcinV_G.pI4AE	NM_004472	FOXD1	-0.134866	14410	-0.37169	-0.322184	0.759009
3Pw.5wR0neV1WNV6dU	NM_001025367	VEGFA	-0.132129	14688	-0.376633	-0.359755	0.732216
0wrsS4VklkTUunAkTY	NM_023107	FGFR1	0.125661	8591	-0.135361	0.402413	0.7023
06jt6JSj760.h05fgk	NM_000019	ACAT1	-0.125206	15328	-0.396479	-0.456807	0.665004
9tLUN1DiBOJAyF.Ur4	NM_000297	PKD2	-0.121	14707	-0.375504	-0.361845	0.730738
xhqleFfie5_t_yK_78	NM_001003652	SMAD2	-0.117349	15217	-0.393935	-0.442321	0.674839
QZYmKtL_AKKNidHuiw	NM_023106	FGFR1	0.116081	8315	-0.125023	0.43546	0.679522
c49Lq_qki.eS9TStVU	NM_000800	FGF1	0.107908	8846	-0.140575	0.37056	0.724587
BSUuUH2eUH_uU_v33o	NM_001005332	MAGED1	-0.095025	14652	-0.378938	-0.353484	0.73666
3J5KrXe4H50oQoJ5II	NM_001098209	CTNNB1	-0.0913805	14249	-0.36789	-0.30241	0.773264
oSEiVHyftROjdDlDXU	NM_006317	BASP1	-0.0911648	14670	-0.377796	-0.355947	0.734914
HRaeR6PTS7wfX_KCeU	NM_173039	AQP11	0.0911325	9280	-0.156607	0.31286	0.765718
6wSpE.eFgV3QpIoov4	NM_014751	MTSS1	-0.0884236	14360	-0.371196	-0.314989	0.764183
cTMSMOCFCcunkeyt54	NM_005903	SMAD5	-0.086279	14456	-0.371975	-0.32734	0.755309
3TkXAX.oA3lupXUjJ0	NM_000633	BCL2	0.0709054	10540	-0.207417	0.159665	0.878752
ix1KUCgkUiUOgfjpXA	NM_007315	STAT1	-0.0599133	13088	-0.31762	-0.147527	0.887887
oV6dVJET1.gMK.QzE0	NM_003376	VEGFA	0.0568926	10976	-0.2259	0.113405	0.913668
o_6dVarNGX.HlGiDlc	NM_001200	BMP2	-0.052589	12730	-0.30289	-0.102937	0.921603
HqKQR57UThdT9UC13k	NM_002608	PDGFB	0.0421392	10945	-0.225147	0.118592	0.909741
HqXS3ouoyiS4uECXeA	NM_005631	SMO	-0.0391819	13094	-0.31705	-0.148175	0.887399
HT.qvIXqFGnox3ins4	NM_001172	ARG2	0.0384724	11218	-0.236398	0.0853978	0.934918
cuEipAhpTKud4v_o60	AK091091		-0.036868	12872	-0.308639	-0.122983	0.906418
NSe3lKR3TRVIpftNdU	NM_001009944	PKD1	-0.0281054	12686	-0.301489	-0.0979179	0.92541
HfdtntrQa6picaAUXs	NM_005568	LHX1	-0.0218853	12097	-0.275715	-0.0257264	0.980368
KX7nZdMrtz_h3Cdxq4	NM_005560	LAMA5	-0.021302	12478	-0.292605	-0.0718044	0.945255
6s0eLT_S7.eUSF.qeU	NM_000346	SOX9	0.00619158	11742	-0.260075	0.0188253	0.985634
BLSu2KUT56eVXf7J1w	NM_020248	CTNNBIP1	-0.00205945	11961	-0.269715	-0.00775356	0.994083
Tkm0dxcO3R73kCukOc	NM_005359	SMAD4	0.00192945	11830	-0.26399	0.00737742	0.99437
ciRII6gR66KOgKdnQ0	NM_000633	BCL2	-0.00181967	11930	-0.268471	-0.00386167	0.997053
uu3qV6J6jhPi.ieeF4	NM_006986	MAGED1	-0.0015713	11947	-0.269166	-0.00596284	0.995449

## Sheet: GO0071709.csvSortedFC.txt
PROBE_nuID	Accssion	SYMBOL	log2(Fold Change)	Rank in Gene List	Running ES	t-statistic	P-value
xd1nAuhPVTAD7Unl6c	NM_020742	NLGN4X	-1.09646	21947	0.00841104	-3.83921	0.00979194
uJFo9.dq95ck0HqUbY	NM_014271	IL1RAPL1	-1.05212	21801	-0.226278	-3.22065	0.0199931
9pVq79QbToJJ4R94B0	NM_181332	NLGN4X	-1.04795	21909	-0.11338	-3.66114	0.0119526
up.x3430CkZKvw69fo	NM_020742	NLGN4X	-0.816603	21580	-0.319902	-2.74846	0.0358635
6MUpXyX53SybSVS94k	NM_002334	LRP4	-0.784966	20425	-0.428487	-1.73083	0.137777
ojoFB.sTfpTtHrT7uA	NM_014932	NLGN1	-0.680619	21173	-0.389929	-2.2494	0.0686833
0T2Xac79o_.qucpGmg	NM_138735	NRXN1	-0.560572	19851	-0.508167	-1.46999	0.195442
HKCKvuUKz44QOq4.n0	NM_138735	NRXN1	-0.553312	20052	-0.467327	-1.5512	0.175373
KqVJEF5Qih071DQru4	NM_004801	NRXN1	-0.513363	18174	-0.685767	-0.982834	0.366259
WKT7USHnqtH3_VGp1c	NM_138734	NRXN2	-0.424407	18953	-0.646736	-1.17236	0.288542
KcSlfQzU6Ld94lMSpE	NM_130393	PTPRD	-0.409826	18808	-0.677925	-1.13393	0.303058
cSYrV7i.gIJ7eYLpX4	NM_003128	SPTBN1	-0.388071	19661	-0.592801	-1.39234	0.216633
EKcSNT3NTW87p.lNUk	NM_130391	PTPRD	-0.376704	19736	-0.550285	-1.42615	0.207157
0e5JLp3u7A5zkeKMRA	AK024986		-0.331962	19300	-0.621298	-1.27754	0.251857
ThVOPSUaHUOVJ13VQA	NM_020795	NLGN2	0.28134	4228	-0.158173	1.02672	0.346879
oIylIm6GK6IJ00JlGI	NM_003128	SPTBN1	-0.204798	16359	-0.677763	-0.620513	0.559327
cw3oT2KD6We0efvv5k	NM_000314	PTEN	-0.201093	16774	-0.654111	-0.69146	0.516923
ijshF.SwlDT_wU9yS4	NM_001149	ANK3	-0.200519	16382	-0.658666	-0.624777	0.556718
NdV8gVcsh4uOpy5fVI	NM_001149	ANK3	0.0533917	10502	-0.436575	0.163713	0.875709
frgQbHOglE0c_pVSt4	NM_018977	NLGN3	0.0349389	10983	-0.454659	0.112614	0.914267

## Sheet: GO0071450.csvSortedFC.txt
PROBE_nuID	Accssion	SYMBOL	log2(Fold Change)	Rank in Gene List	Running ES	t-statistic	P-value
upHrr.53YSzUQyeGno	NM_000903	NQO1	1.84589	84	0.248354	4.88827	0.00332887
T6QqupE_u3uYCgD4Vo	NM_001719	BMP7	1.21256	138	0.461462	4.17782	0.00679234
KSeeUuIKRV1u6JG6Iw	NM_005954	MT3	1.06955	598	0.579608	2.69274	0.0385046
EnpqgV6iycv5._bESI	NM_006329	FBLN5	-0.902635	17380	0.214912	-0.803888	0.45425
cIOImESG8pP154G.VY	NM_006329	FBLN5	-0.745191	16540	0.211382	-0.651363	0.540623
HovebdquuHq1IOn2j0	NM_005125	CCS	0.581831	1094	0.665839	2.1056	0.0832065
luDHV5JAQiOkO.1_9U	NM_006164	NFE2L2	0.367326	5320	0.563631	0.844744	0.432883
xQox.DNS5a9IdFzukU	NM_000052	ATP7A	0.284178	5111	0.529461	0.876457	0.41682
Qa6_OmX0CK4J7aHECo	NM_181738	PRDX2	0.205941	6927	0.522517	0.610725	0.565345
lUcV0iIlADEgimiJlU	NM_000136	FANCC	0.171444	7973	0.52452	0.476929	0.651466
rmX0CK4J7aHECoLG60	NM_181738	PRDX2	0.140749	7971	0.499964	0.477043	0.65139
lpfPUeeqPju6iRnxxc	NM_001024465	SOD2	0.0776978	9439	0.473317	0.291545	0.781139
cR.UfUiqlIqH_XlS38	NM_005125	CCS	0.0555783	10496	0.434051	0.164434	0.875168
oxhxplegXRNBmSNOSc	NM_001024466	SOD2	0.0515596	10883	0.423051	0.125106	0.904812
BD74JXg6Qorpp0Lgp0	NM_007262	PARK7	-0.0207664	12545	0.358376	-0.0803211	0.938777
Q91CSC4mep7.LlKea4	NM_181696	PRDX1	-0.0186291	12447	0.358618	-0.0680124	0.948141
9Tqgu5Unp6AXpLjFNA	NM_181696	PRDX1	0.0132099	11532	0.39601	0.0437971	0.966587
WpZEeutTgAkjh_pAro	NM_000454	SOD1	-0.00196787	11954	0.377356	-0.00741131	0.994344

[truncated: 27 more sheets: GO0061323.csvSortedFC.txt, GO0060317.csvSortedFC.txt, GO0050901.csvSortedFC.txt, GO0048662.csvSortedFC.txt, GO0044091.csvSortedFC.txt, GO0042476.csvSortedFC.txt, GO0039528.csvSortedFC.txt, GO0035137.csvSortedFC.txt, GO0034121.csvSortedFC.txt, GO0033032.csvSortedFC.txt, GO0032452.csvSortedFC.txt, GO0019430.csvSortedFC.txt, GO0018065.csvSortedFC.txt, GO0017156.csvSortedFC.txt, GO0016339.csvSortedFC.txt, GO0015991.csvSortedFC.txt, GO0015988.csvSortedFC.txt, GO0009650.csvSortedFC.txt, GO0009083.csvSortedFC.txt, GO0008188.csvSortedFC.txt …]
