# Supplementary material for: Human induced pluripotent stem cell derived neurons as a model for Williams-Beuren syndrome
Source: Mol Brain. 2015 Nov 24;8:77. doi: 10.1186/s13041-015-0168-0 (PMC4657290; doi:10.1186/s13041-015-0168-0)
Supplement: Additional file 9: Table S5. — Table of differentially expressed genes used for ranking genes for GSEA. (XLS 4906 kb) [file 13041_2015_168_MOESM9_ESM.xls]

## Sheet: diffTable.csv
S5 Table. Table of differentially expressed genes used for ranking genes for GSEA.
	logFC	AveExpr	t	P.Value	adj.P.Val	B	Accession	EntrezID	Symbol
ECU0Xo5cbqCoXYO6hU	-6.02491	6.03995	-23.1438	9.03172e-07	0.015174	3.2783	NR_002766	55384	MEG3
lcqie_JfS7eTuoLqdc	-7.09247	7.624	-21.0294	1.53552e-06	0.015174	3.1636	NR_002766	55384	MEG3
0ftRqd1_TSVd1J2A1c	-5.33436	6.09872	-19.9472	2.05666e-06	0.015174	3.09258	XM_934577	647251	LOC647251
xz1S1tKD.sgqfTuesU	5.01854	8.61231	15.8177	7.38222e-06	0.0408495	2.70639	NM_018129	55163	PNPO
ldF91Llygz33eJXKPg	5.07969	11.514	14.1072	1.38152e-05	0.050865	2.46628	NM_015886	51050	PI15
Eg5j0Rf7ktaN0fppCo	-3.57981	5.77783	-13.4129	1.81933e-05	0.050865	2.34919	NM_001752	847	CAT
rLf0v6qIPAx7nCeufo	4.37843	10.8879	13.2637	1.93368e-05	0.050865	2.32228	NM_015886	51050	PI15
9UR9KET_8fbiQlaKdo	3.29524	6.78537	12.965	2.18883e-05	0.050865	2.26643	NM_005326	3029	HAGH
6qeh8aftFPX0991CLk	-3.47916	5.58708	-12.9435	2.20868e-05	0.050865	2.2623	NM_001708	611	OPN1SW
0kkkvO4ZBH46xLA.Ho	3.24718	7.00237	12.7942	2.35242e-05	0.050865	2.23326	NM_014969	22911	WDR47
HKIGFXn3hHgH1f3n7s	-3.79344	5.81846	-12.4661	2.7089e-05	0.050865	2.16683	NM_194435	7432	VIP
H1UnuAq.3l15wlD8xM	4.49627	8.39629	12.4251	2.75766e-05	0.050865	2.15829	XM_934719	647322	LOC647322
fKg7fXeNt9dKDIdCzk	6.7476	9.652	11.9448	3.41433e-05	0.0581328	2.05355	XM_001713618	100133662	LOC100133662
xU5Qa5wxjKeDt4pxSs	-3.41501	6.43072	-10.9599	5.43191e-05	0.0858784	1.80991	NM_005259	2660	MSTN
QEpD_7OuProlBdrbvo	6.34848	10.7145	10.3957	7.21361e-05	0.0991075	1.65021	NM_001008	6192	RPS4Y1
6Xp8gpHqDteyIiFyMo	2.97762	8.97436	10.3838	7.25786e-05	0.0991075	1.64668	NM_000702	477	ATP1A2
9jhR66b_LToY4Mcbt4	-2.94004	5.44668	-10.2918	7.61194e-05	0.0991075	1.61902	NR_003195	767579	SNORD114-3
3qQdZX4CHqDznIK26k	-3.67143	6.03951	-10.1466	8.21307e-05	0.100993	1.57441	NM_153427	5308	PITX2
lUIUDqr3cllB_AZ3iE	-2.65197	5.46969	-9.69746	0.000104558	0.11863	1.4288	AK094779
6faTpd.EqRfed0r6uE	-2.71367	5.43207	-9.58386	0.00011132	0.11863	1.39003	NM_003381	7432	VIP
9r_VZaLDWgil3zyp3o	2.44414	6.72043	9.45385	0.000119697	0.11863	1.34465	NM_001097615	548644	POLR2J3
N1llWgldluQ97On3Mw	-2.76714	5.5536	-9.40168	0.000123264	0.11863	1.32613	NM_006562	10660	LBX1
xE.DEku00gjB_JFtOk	-2.61719	5.6915	-9.39129	0.00012399	0.11863	1.32242	NM_001752	847	CAT
WUeipm1jkjvp0D1N8E	-2.46742	5.30705	-9.32643	0.000128631	0.11863	1.2991	NM_031848	56142	PCDHA6
KKiLpnnvvqE6U3IWkk	2.94939	9.28228	8.90561	0.0001642	0.145376	1.14074	XR_039752	647307	LOC647307
Zhsfhe6FeOShJSh900	3.27469	7.93189	8.75758	0.000179362	0.152692	1.08199	NM_001039613	285148	IAH1
xl7UnV3VQgEE4OJB9I	-2.27554	5.54958	-8.32249	0.000234352	0.189783	0.899414	NM_004120	2634	GBP2
iHX17bCOrjrgjm7LrM	-2.1314	5.26581	-8.27154	0.000241998	0.189783	0.877025	XM_001132115	728970	LOC728970
rrig_olFLuEDAXod0k	-2.11799	5.07625	-8.20247	0.000252834	0.189783	0.84632	XR_000620	439936	LOC439936
E9keAoFenf6ADp49Qo	-2.03782	5.18994	-8.04445	0.000279827	0.189783	0.774513	AK002088
E5.3vpKPLJRmrbWSS4	2.85442	6.98981	8.03954	0.000280718	0.189783	0.772248	NM_001010897	387923	SERP2
ipRJg3wXBJfhAeRTK4	4.4686	7.81732	8.01039	0.000286077	0.189783	0.758746	NM_001010923	387357	C6orf190
9efV5FU9UV4L3kXkX8	4.39117	8.17437	7.99635	0.000288699	0.189783	0.75222	NM_003793	8722	CTSF
BoH7m5SEKUJ6uAiQ0k	4.05915	8.42288	7.97615	0.000292524	0.189783	0.742793	XM_001718192	150519	FLJ30428
liV9649h78nK.iJRxU	-2.58054	6.22333	-7.93703	0.000300099	0.189783	0.724432	XM_497089	389734	CNTNAP3B
uVwv57S8_zrSxVLXLE	2.19103	9.05716	7.81936	0.000324299	0.19939	0.668364	NM_014689	55619	DOCK10
NbkoSVh4hQhcQS7SQo	-2.00048	5.47731	-7.6507	0.000363064	0.214185	0.585726	NM_000808	2556	GABRA3
ilzLfBx2ilCEqo6fiU	-2.19772	5.95613	-7.63188	0.000367717	0.214185	0.576332	NM_198849	283514	SIAH3
KiCrcmiRK0UnqQT0gI	-2.73933	5.79497	-7.57022	0.00038345	0.216388	0.545322	NM_032495	84525	HOPX
fVedl_tOxJHgKDgkUk	-2.18296	5.6541	-7.49281	0.000404327	0.216388	0.505851	NM_021146	10218	ANGPTL7
ufcSFwDV4hSOJxZFWI	-2.35172	5.80029	-7.46419	0.000412379	0.216388	0.491107	NM_181435	114899	C1QTNF3
6Tji71IqIJNnhViZK8	2.11631	6.4142	7.43753	0.000420045	0.216388	0.477299	NM_019043	54518	APBB1IP
clCikUqTC3HR8ze.t4	3.20837	10.4082	7.43638	0.000420379	0.216388	0.476704	XR_015755	730024	LOC730024
9VKmeuCAyoAeeX1oMk	-3.48713	5.88214	-7.33582	0.000450864	0.222567	0.423944	NM_015669	26167	PCDHB5
KlDvD8yUrubu3Vl2WU	3.01511	8.92025	7.33066	0.000452495	0.222567	0.421211	NM_005634	6658	SOX3
iH_FIvolFSqDjd44XA	-1.90053	5.35409	-7.25029	0.000478829	0.229451	0.378243	NM_000583	2638	GC
EFju.lS3QOU7liB5VI	1.83406	9.25688	7.22574	0.000487222	0.229451	0.364987	NM_001039348	2202	EFEMP1
luJ.S.y.5Onv4eX9ZU	-2.33555	10.2563	-7.19159	0.000499188	0.230188	0.346434	NM_152414	27319	BHLHE22
6EuqJ7mjq4Lk7OXlyE	-1.85191	5.84085	-7.16222	0.000509753	0.230263	0.330377	NM_001001395	55885	LMO3
oJi9dNBFxoNeCSaVhc	2.20068	6.78573	7.07147	0.000544077	0.240852	0.280168	NM_032261	84221	C21orf56
i15CjPunohOJCAJd6g	1.92184	6.2078	7.00387	0.000571395	0.245563	0.24218	NM_001013255	4046	LSP1
uqynhgtIfLuoF7wkug	1.91363	5.95779	6.99069	0.000576908	0.245563	0.234711	XM_943721	440905	LOC440905
uSi.7tbiIckihIenIk	2.9443	6.99147	6.96138	0.000589384	0.24614	0.218037	XR_039019	401007	LOC401007
9pIkbQjA6sx6DWOW.c	-1.98988	5.30315	-6.8463	0.0006415	0.255134	0.151621	NM_020805	57565	KLHL14
9_oRwU1K0IAtE5TJTo	3.32665	9.31302	6.83122	0.000648717	0.255134	0.142807	XM_496597	150519	FLJ30428
BqhAqD1EXrh0452BT0	3.65882	7.78178	6.83116	0.000648744	0.255134	0.142775	NM_001039567	140032	RPS4Y2
0hVMfN96eN9ee66A4o	-3.09868	8.09679	-6.8141	0.000657027	0.255134	0.132765	NM_007226	11249	NXPH2
HYRfeYpeQtRbq74fQA	2.16922	6.76979	6.76072	0.000683736	0.260928	0.10124	NM_001025300	201475	RAB12
9lUF6j54kqCf5O_dwo	2.18954	6.81485	6.72975	0.00069981	0.262536	0.0827961	NM_001031683	3437	IFIT3
Qpehn6jevXveqOzbSc	-2.01156	5.9424	-6.6936	0.000719135	0.263925	0.0611162	NM_138970	9369	NRXN3
Zl4IEsHlNCOIgeii9c	2.36143	8.64967	6.67854	0.000727363	0.263925	0.052044	NM_001078	7412	VCAM1
6R7vUWkOAIvfv.XUkM	2.53229	7.8783	6.65412	0.000740943	0.264517	0.0372695	NR_003572	644128	RPL23AP53
Equkz.rfMR7vUWkOAI	2.69999	7.86194	6.61517	0.000763222	0.268145	0.0135483	XM_927344	644128	LOC644128
3BeLn5SzkuhaVu4lkU	-1.93884	5.73879	-6.59238	0.000776614	0.268587	-0.00041287	NM_000325	5308	PITX2
Enn.Heq68yQ6ZfKkFU	-1.7509	6.40157	-6.54028	0.000808264	0.275175	-0.032567	BG912760
6f.eU4P5PSh0qLER8U	-1.72887	5.95262	-6.50498	0.000830562	0.275175	-0.0545464	NM_015365	9949	AMMECR1
WfcqcNP_nT_qHf.1SA	1.68999	6.11442	6.50125	0.00083296	0.275175	-0.0568787	NM_017447	54149	C21orf91
TR7dIiv9e52V793Sgk	3.27351	7.38527	6.39973	0.0009014	0.293406	-0.121011	NM_177405	51816	CECR1
Eoj64WlcOuTgCYuMp4	-1.905	5.44008	-6.34832	0.000938528	0.301064	-0.153986	NM_133468	168667	BMPER
9aneQaQXrozfdQLmTc	-1.93989	5.38142	-6.31436	0.000964026	0.304825	-0.175954	NM_004115	2259	FGF14
iik.qKQ8o8jitOKuiU	-1.91452	5.22918	-6.27592	0.000993868	0.309835	-0.201008	NM_022103	63934	ZNF667
Eq.gk.nMn_83QuukSI	-1.67028	5.12183	-6.14477	0.00110402	0.337153	-0.287936	NM_175883	162998	OR7D2
WVV.1LBFJH_6gISK6g	-1.75497	5.57256	-6.12545	0.00112141	0.337153	-0.300935	XM_001720686	100133899	LOC100133899
KVPGkshJU9cAk.Qk00	-2.09907	5.75265	-6.09598	0.00114856	0.337153	-0.320865	NM_199136	340277	C7orf46
NVHJ7KOu55L0SrAojI	3.0335	7.65368	6.0858	0.00115811	0.337153	-0.327778	XM_928770	440910	LOC440910
Ed6L67X_KKye5H0XqI	-1.68765	5.18032	-6.0709	0.00117226	0.337153	-0.337919	XM_936239	377064	ZNF717
WoDp87BcQh6IEg7h6U	2.18656	6.16314	6.05566	0.00118693	0.337153	-0.348319	NM_194434	9218	VAPA
rx5fuiseugjHa554ec	-1.55242	5.27955	-6.02888	0.00121325	0.337153	-0.366682	XM_001713897	100131594	LOC100131594
KN59Kuep.hSunqSRS8	2.93398	7.67558	6.00367	0.00123863	0.337153	-0.384052	XM_496597	440910	LOC440910
o_3972eDM_StOdU5VU	-1.70754	5.64529	-5.9833	0.00125959	0.337153	-0.398152	NM_152520	151126	ZNF533
i9GC.vTSHXuQf1Q7pc	2.29734	11.0346	5.97155	0.00127187	0.337153	-0.406314	NM_001078	7412	VCAM1
9ukvNwKOR6J6IP59yo	-1.55739	5.21108	-5.96216	0.00128178	0.337153	-0.412847	XM_929714	646762	LOC646762
3EKQ5xffz1V.gcX_C0	-1.72631	7.27237	-5.94051	0.00130498	0.337153	-0.427966	NM_153267	256691	MAMDC2
Qu6BTxlSr0dV3TbWl8	2.04132	6.16804	5.9302	0.00131619	0.337153	-0.435188	NM_016452	10753	CAPN9
WN_KCVC5sX8._VUUV0	3.14393	7.13967	5.92944	0.00131702	0.337153	-0.435718	NM_004653	8284	JARID1D
EjjuBJTuDK4fqREkq0	-1.92375	5.99014	-5.91028	0.00133817	0.337153	-0.44918	NM_030945	114899	C1QTNF3
3Hnm08SpEpTo6AGd3k	-1.62201	5.19482	-5.9055	0.00134351	0.337153	-0.452544	NM_198053	919	CD247
9SorrJUiCkBRMSNF6I	-2.07849	5.22258	-5.90316	0.00134614	0.337153	-0.4542	XM_940885	57495	KIAA1239
cRJ0uV9031e6q_DyS0	-2.42679	8.29379	-5.89017	0.0013608	0.337153	-0.463363	BG429614
H3fQpTNRe5Xqn6iFUw	2.42723	6.55589	5.87102	0.00138276	0.337153	-0.476925	NM_002599	5138	PDE2A
Nibjj6u9MZ_7iO5RX4	1.73008	8.15964	5.8681	0.00138614	0.337153	-0.478998	NR_003041	692084	SNORD13
WT9KSUnfXRUcTRQte4	-3.06276	5.95367	-5.85018	0.00140712	0.338536	-0.491744	NM_020813	57573	ZNF471
u6Cir3EoHpIniHqGQU	1.69378	6.86544	5.8333	0.00142722	0.339678	-0.503789	NM_032625	129790	C7orf13
xu0rGiKPdOHt8XceDM	-1.83412	10.4958	-5.78626	0.001485	0.349671	-0.537582	NM_000216	3730	KAL1
Z1VdKEDcdSUY4guriU	-1.84805	9.19795	-5.74935	0.00153222	0.356992	-0.564313	NM_006262	5630	PRPH
NiwJToJTgSwiHll6To	2.01266	8.0496	5.68448	0.0016195	0.37329	-0.611788	NM_001695	528	ATP6V1C1
xfqXIWbjAHq_KjnoFI	1.52847	6.22246	5.67273	0.0016359	0.37329	-0.620449	NM_005994	6909	TBX2
lp4nrm_v3dMik8HMeU	-1.5768	8.81691	-5.64965	0.00166871	0.376889	-0.637529	NM_002025	2334	AFF2
WoTiiQKCqkMDviUIn0	1.50129	7.67813	5.60123	0.00174001	0.387584	-0.673616	NM_000713	645	BLVRB
WicBF9q_SVGF0Xr1LE	-1.42267	5.0288	-5.58097	0.0017709	0.387584	-0.688827	XM_001128725	7364	UGT2B7
ZSp66p55JaAw0650Es	1.84353	6.87089	5.57924	0.00177356	0.387584	-0.690126	XM_001714913	727963	LOC727963
3nX3fVUEdUCMVEgtSU	-1.64492	8.04298	-5.57114	0.0017861	0.387584	-0.696221	NM_002747	5596	MAPK4
Eso67nkvRK7o50Lqf0	2.72509	7.28159	5.55271	0.00181503	0.390037	-0.710136	XM_942077	652570	LOC652570
fp55.ugIa7u27gpgFY	-1.44678	5.36898	-5.53223	0.0018478	0.392343	-0.725657	NM_000278	5076	PAX2
KqnEoqxcPIS91ARIEQ	-2.7314	7.22435	-5.50409	0.00189395	0.392343	-0.747088	NM_017938	55026	FAM70A
3ioggwJJ5eiXPRzvz4	1.42901	5.99422	5.49242	0.00191348	0.392343	-0.75601	NM_006000	7277	TUBA4A
TlT0VOCKCXQjV_g_TU	1.39404	7.04333	5.49225	0.00191376	0.392343	-0.756137	NM_001079878	1261	CNGA3
T7jQh0gkYEs_V3u8lU	3.56434	7.59491	5.4835	0.00192856	0.392343	-0.762844	NM_001013711	440905	LOC440905
KlBdd0SXezd5KUx69Q	1.73651	8.24328	5.48141	0.00193211	0.392343	-0.764446	NM_007168	10351	ABCA8
oHtXTtTpcU1feFen1I	2.70023	7.24689	5.4167	0.00204596	0.402377	-0.814411	NM_033439	90865	IL33
HsB7k4defJrTzbt764	-1.65242	5.29826	-5.40828	0.00206132	0.402377	-0.820955	NM_022114	63976	PRDM16
9qV056f9FUihEpJ9QA	1.48112	11.9748	5.40429	0.00206865	0.402377	-0.824062	NM_005928	4240	MFGE8
HlO0WJVPj1SKt8tegI	1.41324	9.21729	5.40318	0.0020707	0.402377	-0.82493	NM_133337	26509	FER1L3
WoTwvS6U7yeraghNTo	1.5227	7.62048	5.38243	0.00210935	0.402377	-0.84113	NM_001033583	23597	ACOT9
3XSSesN_d5_EE3i5JY	1.40618	5.96626	5.382	0.00211017	0.402377	-0.841469	NM_002350	4067	LYN
KqS0wne.VXdVAl9JgY	1.53948	8.08685	5.36598	0.00214059	0.402377	-0.854024	NM_182760	285362	SUMF1
fXUa0X0GVIR1fdUXy8	1.74777	7.33798	5.36243	0.0021474	0.402377	-0.856812	NM_003505	8321	FZD1
cejvnwDezR5TvgB0h4	-1.37477	4.86733	-5.35735	0.0021572	0.402377	-0.860809	NM_017938	55026	FAM70A
0jp6I4T81KtH_0pXKE	2.60807	8.04622	5.34529	0.00218065	0.402377	-0.870306	NM_020130	56892	C8orf4
ZdKSy.PTT_sJV1UR10	1.35856	5.81563	5.34485	0.0021815	0.402377	-0.870647	NM_172069	130271	PLEKHH2
BdzxRqCiSuWIr5Xjqc	1.59578	5.93168	5.32853	0.00221371	0.404944	-0.883534	NM_016361	51205	ACP6
iqvE1IISJoAuoIpIeI	-1.61076	5.59721	-5.2951	0.00228143	0.410147	-0.910069	NM_001001431	7139	TNNT2
9hJ.KCuGtOrC4ae5e0	1.57589	6.90075	5.29073	0.00229045	0.410147	-0.913548	NM_020827	57587	KIAA1430
WkzjgIguum6g6eVYoI	1.40062	9.00603	5.28721	0.00229774	0.410147	-0.91635	NM_175611	2897	GRIK1
0mglvofxN7eBiSHpLM	-1.35954	8.07726	-5.27406	0.00232526	0.411738	-0.926855	NM_016014	51104	FAM108B1
iQI6_9qv6j4R6KSMvk	3.5848	7.28027	5.25594	0.00236378	0.414304	-0.941366	NM_024944	140578	CHODL
6keuU1lCuUM4KiY8X4	-2.23193	5.85116	-5.24972	0.00237718	0.414304	-0.946366	NM_005912	4160	MC4R
9RDpEox5A7Ugp9_qgw	1.35992	7.02242	5.21479	0.00245403	0.42257	-0.974524	NM_203458	388677	NOTCH2NL
uQwt_eWfu.TBxn5.X0	1.63281	6.46507	5.21056	0.00246353	0.42257	-0.977951	NM_207361	341640	FREM2
EjnkinKnKESFLv1O6g	2.88886	7.80736	5.2024	0.00248199	0.42257	-0.984566	NR_024408	253039	LOC253039
KF7SH6uJIRLinvK15I	1.642	8.26793	5.18987	0.00251061	0.42257	-0.994738	NM_001481	2622	GAS8
9VN9ecwO6u46ejeqSU	1.57857	6.53557	5.17745	0.00253937	0.42257	-1.00485	NM_002405	4242	MFNG
fadTvoHtugqBglTIXo	1.33322	7.39993	5.17524	0.00254452	0.42257	-1.00665	NM_000137	2184	FAH
TpXdyU4gu0UclNAOdU	-1.32274	5.62694	-5.16938	0.00255825	0.42257	-1.01143	XM_932149	644366	LOC644366
EsLijlzhJxkUgg6lEE	-1.79736	5.41791	-5.15078	0.00260241	0.42461	-1.02665	NM_152688	202559	KHDRBS2
uein.0.eT1eEudTIso	1.7283	6.21032	5.13982	0.00262882	0.42461	-1.03564	NM_001017967	91862	MARVELD3
NUJUrlX3SE.0EUmIHY	1.36848	6.71206	5.12624	0.00266199	0.42461	-1.0468	NM_130439	4601	MXI1
NX46UoAwCCe37Ya3R4	-1.56817	6.53427	-5.12615	0.00266223	0.42461	-1.04688	NM_152992	22932	POMZP3
9WQr2P9P4klI6yJkjk	1.90699	6.10284	5.1244	0.00266652	0.42461	-1.04832	NM_033294	834	CASP1
xSDTvBz6vuHgsuSr_U	2.76122	7.33091	5.09754	0.0027337	0.431035	-1.07051	NM_015239	23287	AGTPBP1
TZ0gmdSVb1N.XAN0Lo	1.40936	7.33804	5.09277	0.00274582	0.431035	-1.07446	XM_001726262	100130887	LOC100130887
0UtEQYAUgKaOAUEUUk	1.64646	6.12698	5.06047	0.0028296	0.437247	-1.10132	NM_024597	79649	MAP7D3
9h.oUwVaCUBd7iTRL8	2.32591	6.8713	5.05984	0.00283126	0.437247	-1.10184	XM_001130815	647859	LOC647859
N1_epdT2tCKB0CiEvs	-1.40927	8.3473	-5.05478	0.00284465	0.437247	-1.10607	XM_001720815	100133609	LOC100133609
KrJeLrf.Td.ZtTx0KI	-1.36137	9.22078	-5.03717	0.00289184	0.441434	-1.1208	XM_001127871	115123	2015-03-03
N4OCV6LHOJqV4h6eeE	1.56474	9.80651	5.00187	0.00298918	0.450275	-1.15049	NM_001548	3434	IFIT1
E9SlZdCJ69iVeughOQ	2.24656	8.20082	4.99507	0.00300835	0.450275	-1.15623	NM_000041	348	APOE
9VIIIdSIoJ03igJ4io	-1.39641	5.34381	-4.99001	0.00302273	0.450275	-1.16051	NM_178497	152816	C4orf26
ZUPt15yQzuUQThLfuE	3.42203	7.24807	4.98249	0.00304422	0.450275	-1.16688	NM_014893	22829	NLGN4Y
iliJRH9CwFK66IVTX4	1.2809	5.98972	4.97996	0.00305147	0.450275	-1.16902	NM_001311	1396	CRIP1
Q1F9b1WcrQVR7ISgJQ	-2.24985	5.53003	-4.96901	0.00308318	0.451941	-1.17832	NM_024017	3219	HOXB9
0pa59USe5vNJVP0S.k	1.58667	6.23676	4.92158	0.00322489	0.466294	-1.2188	XM_001721121	100130887	LOC100130887
odS1C3ZxP1lE1d3noY	-2.80362	6.323	-4.92016	0.00322924	0.466294	-1.22001	NM_022124	64072	CDH23
ljs_e00u6R3tdOKKhI	1.37243	7.10867	4.91527	0.0032443	0.466294	-1.22421	NR_002941	285359	LOC285359
oh66bOLT4a4MSt6C3g	-1.54514	5.45065	-4.89051	0.00332175	0.472316	-1.24552	NR_003193	767577	SNORD114-1
upHrr.53YSzUQyeGno	1.84589	8.89358	4.88827	0.00332887	0.472316	-1.24745	NM_000903	1728	NQO1
QJEe3XnpPRVHTnoCgg	-1.37113	6.29772	-4.86788	0.0033944	0.478545	-1.26508	NM_001029880	57713	SFMBT2
ckAXF.qa3MeCV1HVNU	-1.39741	5.4695	-4.84489	0.00347007	0.486118	-1.28505	NM_004817	9414	TJP2
N4YTYufXzonoklZcgU	1.27134	7.42889	4.83147	0.00351515	0.489335	-1.29675	NM_004029	3665	IRF7
iQgPOarR6RA44pN16A	-1.41904	8.43644	-4.81085	0.00358572	0.489832	-1.31479	NM_001103154	641522	ARL17B
uizSDRegqf8SPnpVFU	1.27748	8.32092	4.78806	0.00366558	0.489832	-1.3348	AK024399
upK6dUDxaAoe9_Kz0o	1.43453	7.68618	4.78784	0.00366638	0.489832	-1.335	NM_145231	90141	C14orf143
Nl9A0UHuoFB5d8_X54	1.7696	6.91838	4.78644	0.00367135	0.489832	-1.33623	NM_003444	7710	ZNF154
oSJxhX13OlT3Nc559U	1.23139	5.79624	4.78515	0.00367594	0.489832	-1.33737	NM_001033030	55179	FAIM
WVIY92Ih6qi8UHwO7s	1.72614	8.28853	4.78391	0.00368033	0.489832	-1.33845	NM_006884	6474	SHOX2
KtnaFShHEv3c5jdSJ0	1.30543	5.63203	4.78286	0.00368409	0.489832	-1.33938	NM_148919	5696	PSMB8
l3uSS2p6Od7pf36tdM	-1.74073	6.86911	-4.7796	0.00369576	0.489832	-1.34226	NM_012193	8322	FZD4
Zo3ErTflXgOlegJzp4	-1.49145	7.62413	-4.72704	0.00388966	0.50442	-1.38883	NR_015375	401491	FLJ35024
rqEqc_MK1X675ffk3U	1.43116	8.94934	4.72307	0.00390475	0.50442	-1.39237	NM_144580	112770	C1orf85
ooVCnSChYtMC7g6TIo	-1.48382	6.5201	-4.70281	0.00398295	0.50442	-1.41047	NM_198849	283514	LOC283514
0.TkJXjk5b4VIjVUp4	-1.24675	4.98792	-4.697	0.0040057	0.50442	-1.41568	NM_020634	9573	GDF3
Tpd7ZHBnduvnYe_ze4	-1.28698	8.93369	-4.69607	0.00400936	0.50442	-1.41651	NM_025195	10221	TRIB1
QbjfTcbuonteq3qHWQ	-1.28997	5.45947	-4.69262	0.00402294	0.50442	-1.4196	XM_001132569	730130	LOC730130
9nTgnfledJ5QBtt15w	-1.78193	5.71598	-4.68821	0.0040404	0.50442	-1.42356	NM_025221	80333	KCNIP4
ZrnC3jvf1ODT7rr4jo	1.47306	6.50493	4.68807	0.00404096	0.50442	-1.42368	NM_021133	6041	RNASEL
fIlYItAFdDvV153XlU	-2.40477	5.95331	-4.68775	0.00404223	0.50442	-1.42397	NM_020190	56944	OLFML3
xkunS73oef4.Tp53d4	-1.65337	7.21138	-4.68732	0.00404391	0.50442	-1.42435	AW451280
Km4XoFYEtPjckkvcl0	1.66879	6.64851	4.68416	0.00405651	0.50442	-1.4272	NM_201650	10233	LRRC23
Eup5Uw39_pPRB34v64	1.3238	7.52312	4.67572	0.00409029	0.504551	-1.43478	NM_145698	91452	ACBD5
BJ9SSlSii.1SpN9JJI	1.18718	6.97169	4.66655	0.00412736	0.504551	-1.44304	NM_005697	10066	SCAMP2
WfdpAEq5R.SeEB_6uI	-2.74414	5.9184	-4.66625	0.00412859	0.504551	-1.44331	NM_022103	63934	ZNF667
KQOskf4DOUp.Ukqr.c	-1.18211	7.10828	-4.65942	0.00415645	0.504551	-1.44947	CR627403
6ogn6Lko.rrO7ukspE	-1.28947	6.88942	-4.65242	0.00418527	0.504551	-1.4558	XM_001133559	644634	LOC644634
3GPPPSSRPeKqgQ9EUU	1.35614	7.73048	4.65022	0.00419433	0.504551	-1.45778	NM_003505	8321	FZD1
TeK87EFB3SD0h9eSeU	-1.86656	8.6955	-4.62723	0.00429078	0.506691	-1.47862	AK095013
H1xOVHVRV0PXi3iV_c	-1.24891	5.73275	-4.60808	0.00437303	0.506691	-1.49604	NM_138276	80739	C6orf25
0SXirq_ce1Eyk.Wg9E	-1.48508	5.98685	-4.60444	0.00438885	0.506691	-1.49936	NM_022361	64208	POPDC3
u0o4HlaYi5KZ4oSYY0	-1.27726	5.29507	-4.59805	0.00441683	0.506691	-1.5052	XM_944520	651131	LOC651131
rVK36P0rV1FVPeLd7U	-1.32131	6.7826	-4.59649	0.00442368	0.506691	-1.50662	NM_033315	91608	RASL10B
WfkTygkgzXUuyRKqII	-1.20927	5.34817	-4.58102	0.00449235	0.506691	-1.52078	NM_004198	8973	CHRNA6
EEDSXrRSf9oEkiESKk	1.4423	7.52282	4.57984	0.00449763	0.506691	-1.52186	NM_001549	3437	IFIT3
NiyohlIol0a07UEUWQ	1.71607	8.47309	4.57889	0.0045019	0.506691	-1.52273	XR_015662	731954	LOC731954
xp7TrtXnhI8dF0nUgk	-1.35081	5.42817	-4.5786	0.00450319	0.506691	-1.52299	NM_000531	5009	OTC
KhaRzvKF4HnpCzV5J4	1.38413	7.33563	4.57807	0.00450557	0.506691	-1.52348	NM_152679	201780	SLC10A4
iVUn96yffUlzHpFO4k	-1.24423	5.318	-4.57576	0.00451594	0.506691	-1.52559	NM_001384	1802	DPH2
ulCHVOeXT_z0JfwSio	-1.44836	9.72855	-4.5705	0.00453971	0.506691	-1.53042	NM_020645	56675	NRIP3
WvzaAinrrahSyijZ_I	-1.85622	5.91317	-4.56347	0.00457169	0.506691	-1.53688	XM_497517	441773	LOC441773
9WWy6_GCOKWuCJJFFM	-1.52413	5.83452	-4.55331	0.00461838	0.506691	-1.54624	XR_015854	440934	LOC440934
KNx.1ZddZ3h95XiTtU	1.16815	5.96573	4.54915	0.00463764	0.506691	-1.55007	NM_138463	116238	TLCD1
9U4FV8CUISXV3_JILU	1.17249	7.23957	4.53838	0.00468797	0.506691	-1.56002	NM_013451	26509	FER1L3
0hRBOKUeiGTOLCpHho	-1.22882	7.8341	-4.53479	0.00470485	0.506691	-1.56333	NM_197966	637	BID
N6OAFyJK4mk02oF1tE	-1.29486	10.3739	-4.53322	0.00471229	0.506691	-1.56479	NM_130811	6616	SNAP25
BKliEoklRUkgMQ1icQ	1.6695	11.2029	4.53301	0.00471327	0.506691	-1.56498	NM_005654	7025	NR2F1
f0Uk4H5FwtzPR7tf94	1.27788	6.68842	4.53026	0.00472631	0.506691	-1.56752	NM_014011	9655	SOCS5
6CmkOXurtlvluMt0RE	-1.80375	5.5658	-4.53008	0.00472714	0.506691	-1.56769	XM_938247	649181	LOC649181
HjE41fD0p0p4IHhUfE	-1.39577	6.0196	-4.51836	0.00478312	0.506691	-1.57854	XM_001715385	100130000	LOC100130000
HRX00gOoWQuspLtX3k	-1.76057	6.62231	-4.51712	0.00478912	0.506691	-1.5797	NM_018398	55799	CACNA2D3
EbcWekKI5WUAJ3gofk	1.63773	7.38111	4.51435	0.00480248	0.506691	-1.58227	NM_012212	22949	PTGR1
N4ISb6qX6SjRHdJ910	-1.14901	5.83324	-4.51378	0.00480521	0.506691	-1.5828	NR_002188	2630	GBAP
WRIe3kH8SOuT69JNKI	-1.3593	11.084	-4.51335	0.00480731	0.506691	-1.5832	XM_001134012	729163	FABP5L2
xJ5IPSIoIJiqRpniEg	1.38942	8.23612	4.50345	0.00485543	0.508853	-1.59239	NM_012385	26471	P8
NqSPkCdCp5Avvoksq0	1.46307	7.16688	4.49769	0.00488371	0.508853	-1.59775	NM_012212	22949	PTGR1
T.1KCViVKF76SL5Srw	-1.16412	6.21329	-4.49504	0.0048968	0.508853	-1.60023	NM_018419	54345	SOX18
QppqggjFQn.hPpE8KA	-1.24806	5.28475	-4.4777	0.00498329	0.513146	-1.61641	NM_016279	1007	CDH9
3f6sV8hd49wtA5A6vA	1.17679	5.97499	4.47747	0.00498447	0.513146	-1.61663	NM_018369	55789	DEPDC1B
utedle5XdHh91atu38	1.49994	9.10675	4.46679	0.0050386	0.514467	-1.62662	NM_006651	10815	CPLX1
HXlUBYwuThoEModVKk	1.99072	9.85977	4.46302	0.0050579	0.514467	-1.63015	NM_000954	5730	PTGDS
o5FTwXNVF3lUU83Se0	-1.13976	5.83918	-4.45834	0.00508193	0.514467	-1.63454	XM_372097	642373	LOC642373
caU.RiiFEueUUuXASs	1.30222	5.6024	4.45672	0.00509028	0.514467	-1.63606	NM_015173	23216	TBC1D1
r0pcwVSdXKIUKaiTd8	-1.2457	5.24592	-4.44476	0.00515247	0.518385	-1.6473	NM_000417	3559	IL2RA
cFXlpCSLtEnp.XR_oA	-1.44315	5.67828	-4.43884	0.00518357	0.519154	-1.65287	NM_021965	5239	PGM5
WKKge_QJT9NiCqEgog	1.74801	8.26941	4.42747	0.00524387	0.521239	-1.66359	NM_020399	57120	GOPC
uUS73B1ChX.cToH0Kk	-2.04606	6.25857	-4.42538	0.00525505	0.521239	-1.66556	CD678339
3IC6EiCFUKk5feNXiI	-1.24311	5.168	-4.42166	0.00527503	0.521239	-1.66908	XM_936851	647786	LOC647786
Z_OQlcBHf2HUiiCekk	2.53743	7.89589	4.40496	0.00536567	0.527838	-1.68488	NM_001005852	246126	CYorf15A
rVUXWREV.5y331P_fM	1.72413	6.81875	4.39163	0.00543928	0.531853	-1.69753	XM_943718	440905	LOC440905
NAJIiNepOZyWrIiESI	2.01002	7.28882	4.3889	0.00545453	0.531853	-1.70013	XR_016116	642458	LOC642458
E35Tklf.OiQtEMSSfk	2.78919	6.88064	4.38014	0.00550368	0.534291	-1.70846	NR_001545	64595	TTTY15
Qu7V3q1dQB3rS9CjlU	1.90346	7.1	4.37522	0.00553154	0.534651	-1.71315	NM_005624	6370	CCL25
K1dVcta99_3_1e_v4I	1.82665	10.6127	4.36205	0.00560685	0.535151	-1.72572	NM_182894	338917	CHX10
rU.5WD18RXiUBWo7f4	-1.38626	5.37124	-4.35925	0.00562298	0.535151	-1.7284	NM_022788	64805	P2RY12
WiSAgSi.7tbiIckihI	1.62116	5.91144	4.35371	0.00565515	0.535151	-1.7337	XR_019610	401007	LOC401007
0eif6jiVJuitExdCCQ	1.17516	5.91036	4.35357	0.00565596	0.535151	-1.73384	NM_152755	245812	CNPY4
6W4iVDR5cxV00RtEO0	-1.15076	9.06648	-4.35329	0.0056576	0.535151	-1.73411	NM_016834	4137	MAPT
6VSPfSfjXorf9y3ifc	1.11166	6.91776	4.3353	0.00576342	0.541674	-1.75135	NM_012485	3161	HMMR
rn_okiCKiAkk35ejiU	-2.91398	5.86153	-4.33327	0.0057755	0.541674	-1.7533	NM_133503	1634	DCN
o6K3ID0TzrpK4SEMQo	-1.18201	5.35914	-4.32537	0.00582279	0.543805	-1.7609	NR_015363	389741	MGC21881
KX6Sd4CLRwkXs1SU_0	1.10147	6.39217	4.31332	0.00589581	0.54831	-1.77251	XM_001725169	100130633	LOC100130633
9PSIoIJiqRpniEieiM	1.16817	9.05203	4.30725	0.00593294	0.549455	-1.77836	NM_001042483	26471	NUPR1
TjqA8uui7tOBTtl7HY	-1.27214	7.25976	-4.29314	0.00602039	0.550326	-1.79201	XM_937508	387934	LOC387934
cLs6oCFDUHtTe6eoSU	1.74055	6.6361	4.28916	0.00604534	0.550326	-1.79587	NM_001427	2020	EN2
WS4S8aGL855YVcUUZE	-1.33738	5.24279	-4.28386	0.00607869	0.550326	-1.801	NM_145891	54715	A2BP1
3kadtV12n0v5c3s76I	1.17058	5.99381	4.28357	0.00608052	0.550326	-1.80128	XM_001134053	199800	LOC199800
QQoYr.gjzl7mgohWZY	1.12315	6.31497	4.28185	0.00609138	0.550326	-1.80295	XM_171158	256355	MGC27348
NV.k9n.vfnIBUuyVKk	-1.14625	5.58455	-4.27375	0.00614291	0.550326	-1.81081	NM_003613	8483	CILP
xQwSlQl7rOO5EfnIdI	2.90944	7.27421	4.26558	0.00619543	0.550326	-1.81877	NM_001005340	10457	GPNMB
ciOrM0sIIqRCB6d6IU	1.9557	7.24057	4.26524	0.00619757	0.550326	-1.81909	NM_016518	51268	PIPOX
9Cl719JCX1BJ69Uugo	-1.22482	7.02884	-4.26483	0.00620025	0.550326	-1.81949	NM_007155	7784	ZP3
rupwjK1x5AUVdTP1sU	1.18876	9.25661	4.26111	0.00622434	0.550326	-1.82312	NM_006820	10964	IFI44L
xR5dUV7t59YMAggJDA	-1.85617	8.67667	-4.259	0.00623803	0.550326	-1.82517	NM_007155	7784	ZP3
3Gm9endeVEo4E.2n18	-3.43857	6.66045	-4.25268	0.00627929	0.550326	-1.83133	NM_031476	83716	CRISPLD2
0migvRf4uSY6hd.5Yo	1.31624	7.69111	4.25076	0.0062919	0.550326	-1.83321	NM_003061	6585	SLIT1
6U6TAnqKUBFQkQHtt8	-1.20038	7.61315	-4.2467	0.00631865	0.550326	-1.83717	NM_021956	2898	GRIK2
E3qTUn30Xzd5IJUr50	-1.22863	5.4774	-4.24638	0.00632072	0.550326	-1.83748	NM_000592	721	C4B
cT73pJafrn9L.7pLqI	-1.45565	8.06438	-4.24344	0.00634016	0.550326	-1.84035	NM_021956	2898	GRIK2
iRIFJFQOsiitfUIfco	1.48819	8.73134	4.23829	0.00637439	0.550405	-1.84538	NR_004053	347689	SOX2OT
9KaCh16DlEDkDH7keo	1.2348	5.95694	4.23583	0.0063908	0.550405	-1.84779	NM_052858	91862	MARVELD3
xopATnolV.e14105b8	1.09979	5.51447	4.23016	0.0064289	0.55154	-1.85335	XM_938093	2868	GRK4
WF5UVHXzPnuI_Vc37k	1.08088	14.3381	4.21679	0.00651961	0.555034	-1.86647	NM_003768	8682	PEA15
KhyFD7Tn4RB57p6_uc	-2.02812	10.3513	-4.21676	0.00651978	0.555034	-1.86649	NM_000067	760	CA2
xL74krW4PtJme6mHu4	-1.58765	7.9223	-4.20767	0.00658226	0.556953	-1.87542	NM_178450	115123	2015-03-03
lS4Qqiyc_oEqB7XEec	-1.29347	5.77817	-4.20112	0.00662776	0.556953	-1.88188	NM_001079859	10149	GPR64
Ekn8z0M47l7AUKL.VY	1.38462	9.98835	4.19528	0.00666859	0.556953	-1.88763	NM_006265	5885	RAD21
xh73175fSF6Tyj.K00	1.73479	6.6481	4.19421	0.00667609	0.556953	-1.88868	NR_003021	677845	SNORA79
Hs8SyFnhvVC4SNSpf0	1.83838	11.3765	4.18957	0.00670877	0.556953	-1.89326	NM_025202	80303	EFHD1
ZSUexBNJexiBtFuqF0	-1.47828	5.49694	-4.18857	0.00671587	0.556953	-1.89425	NM_052836	64072	CDH23
le5N8_4pSftV2BXf6U	-1.33433	8.96079	-4.18562	0.00673672	0.556953	-1.89716	NM_153026	144165	PRICKLE1
T6QqupE_u3uYCgD4Vo	1.21256	8.72499	4.17782	0.00679234	0.556953	-1.90487	NM_001719	655	BMP7
Nic3g59cAJitXUBb7Q	1.08804	5.56881	4.17341	0.00682408	0.556953	-1.90924	NM_000882	3592	IL12A
TrU1SkesflV_97NVf4	1.14743	6.56513	4.17187	0.00683514	0.556953	-1.91076	NM_020524	57326	PBXIP1
fp5FAEUoIAo6pGnkR8	-1.40848	5.68161	-4.16822	0.00686152	0.556953	-1.91438	XM_930805	642426	LOC642426
0kqjYT4hQjkbWfXwTo	1.29928	8.12255	4.16707	0.00686986	0.556953	-1.91552	NM_017899	54997	TESC
xUlTCHCr8DefkcnuX0	-1.08252	11.1595	-4.16559	0.0068806	0.556953	-1.91698	NM_004538	4675	NAP1L3
rgScnTf8VDsfLP.eR4	1.77967	6.86911	4.16153	0.00691021	0.556953	-1.92101	XM_370557	653450	FAM21D
BeVXVRXlHfhPUe5v8g	1.68553	9.53004	4.15305	0.00697247	0.556953	-1.92943	NM_002196	3642	INSM1
3VUEdUCMVEoLUlL9Ss	-1.49409	8.52413	-4.15284	0.006974	0.556953	-1.92964	NM_002747	5596	MAPK4
6q6f3egT68iSf77bv0	-1.20757	9.95261	-4.14835	0.00700726	0.556953	-1.93411	NM_032434	84450	ZNF512
3h_ilAXwNSIySXYyoU	-1.21409	8.43303	-4.14746	0.00701387	0.556953	-1.93499	NM_016651	51339	DACT1
Hesl9C6U66iT4VKgNQ	-1.21418	5.11569	-4.14658	0.00702042	0.556953	-1.93587	NM_001004305	284757	LOC284757
Egp6dMT.VISg.p5QSo	-1.36296	5.26511	-4.14035	0.00706691	0.556981	-1.94207	NM_203429	84677	DSCR8
ihhPtJQ1U7rLihO15I	-1.09496	5.12417	-4.13979	0.0070711	0.556981	-1.94263	NR_004379	692226	SNORD96B
Hn2EuInblTdYBRdQRQ	-1.12577	5.60161	-4.13511	0.00710628	0.557447	-1.94729	NM_205848	148281	SYT6
fLfvTPvxc33EQpu1_o	1.72861	9.35672	4.13232	0.00712738	0.557447	-1.95008	NM_031461	83690	CRISPLD1
KWUUZklz2WRwe5WO7k	-1.10401	6.78614	-4.12538	0.00718007	0.558725	-1.957	XM_376787	401470	RPS26P10
rL00II6uFF4UV1Ep6U	1.10408	12.1033	4.12353	0.00719421	0.558725	-1.95885	XR_037197	392437	LOC392437
idVANCHfiJNMrdfucU	-1.04606	6.5462	-4.11766	0.00723923	0.560161	-1.96472	NM_018938	56131	PCDHB4
KRFX.U.CFece7giOMc	-1.15885	7.08363	-4.11334	0.00727264	0.560161	-1.96905	NM_005832	10242	KCNMB2
HnquRAw6_WtkTo9rIE	-1.35072	6.00906	-4.10886	0.00730738	0.560161	-1.97353	NM_001438	2104	ESRRG
TLj5epQukr6oo6eQII	-1.16454	7.50147	-4.10316	0.00735187	0.560161	-1.97924	NM_005467	10003	NAALAD2
Kh15Vr0FcUn7rB8e0Q	1.54652	5.75376	4.09675	0.00740231	0.560161	-1.98568	NM_018438	26270	FBXO6
T7rNJ6HSwRV.fSeqOo	-3.66078	8.14493	-4.09446	0.0074204	0.560161	-1.98798	NR_001564	7503	XIST
T73R1ZVN8OzBQRQEbo	-1.66069	8.94595	-4.09379	0.00742571	0.560161	-1.98865	NM_006042	9955	HS3ST3A1
TUVdD0rFBgV3lfp0g4	-1.15478	5.1551	-4.09302	0.00743183	0.560161	-1.98943	NM_020056	3118	HLA-DQA2
ioIp_57z3noEyZQ1AU	-1.60572	5.93281	-4.09193	0.00744047	0.560161	-1.99052	XM_940428	391269	C21orf126
fqZDpQlI_zTR_46SAU	-1.42431	9.18022	-4.08146	0.00752419	0.564544	-2.00106	XM_001721172	729163	FABP5L2
6xrPnqisFuHHnRAbZA	-1.07602	7.78841	-4.0675	0.00763742	0.569613	-2.01513	NM_153768	26256	CABYR
Qrh5FAEUoIAo6pGnkQ	-1.03372	5.24193	-4.06624	0.00764776	0.569613	-2.0164	XM_932285	644652	LOC644652
QVPRU4IoJdCNX6D5NU	1.19118	7.04658	4.06366	0.00766896	0.569613	-2.01901	NM_001298	1261	CNGA3
ouCelRFzQJVedx7heg	1.09236	5.9338	4.05794	0.00771608	0.569651	-2.02479	NM_024053	79019	CENPM
9i.9Je6VJHrQgBCOkE	-1.40336	8.88082	-4.05736	0.00772094	0.569651	-2.02538	NM_002844	5796	PTPRK
ER_X7ecUv7wA89VUFI	-1.08578	9.91791	-4.04696	0.00780758	0.574129	-2.03591	NM_015569	26052	DNM3
ioucAolCuy64egrhSo	-1.11685	8.29091	-4.03594	0.00790065	0.576718	-2.04709	XM_933028	403323	FLJ20444
ZjTqHSSR4UbX1Gd3Rc	1.55922	6.57108	4.03321	0.00792392	0.576718	-2.04986	NM_198455	23145	SSPO
fVLvpfGTraSiLS_7nc	1.08869	8.2134	4.03235	0.00793124	0.576718	-2.05074	NM_176095	80279	CDK5RAP3
95Sbugg6_Hm_Gr98ro	-1.25772	5.77053	-4.0305	0.007947	0.576718	-2.05261	XR_038506	728211	LOC728211
ZoqEU.urqiAioivc7U	-1.04217	5.77649	-4.01311	0.00809745	0.578457	-2.07032	NM_173464	91133	L3MBTL4
NBcJIRok81o0lERu9U	2.2264	8.58243	4.0117	0.0081098	0.578457	-2.07176	NM_024019	63973	NEUROG2
Hni0On_IO0eTOoj4pU	2.76396	6.72105	4.01033	0.00812178	0.578457	-2.07315	XR_015755	730024	LOC730024
r0.2mn03V42mWX3NU0	1.05196	7.12086	4.00884	0.00813489	0.578457	-2.07468	XM_001131316	389203	LOC389203
uckAKKSeX_cThk8rqU	1.45977	6.21891	4.0088	0.00813519	0.578457	-2.07471	NM_001013698	440087	C12orf69
NNW3X1QnVp.9w0pKbc	-1.85185	5.51544	-4.00578	0.00816176	0.578457	-2.07779	NM_005098	9242	MSC
916TUi4S4HwkDxXXFQ	1.15505	7.84796	3.99957	0.00821681	0.578457	-2.08415	NM_004105	2202	EFEMP1
W564556t_5HqwuDl6k	1.27322	5.71726	3.99661	0.00824309	0.578457	-2.08716	AI066603
NRBiFzZZNtCuhcC9Vk	1.04832	6.043	3.99631	0.0082458	0.578457	-2.08748	NM_004217	9212	AURKB
udS5Rqj7hX_vVeO.r0	-1.04392	9.22549	-3.99482	0.00825913	0.578457	-2.089	NM_006330	10434	LYPLA1
Txdef_dUgujKSOoLjo	-1.11732	7.12662	-3.99476	0.00825967	0.578457	-2.08906	NM_030632	80816	ASXL3
iUeu3DGc__Wiur3uG4	-2.77388	8.37748	-3.99197	0.00828458	0.578457	-2.09191	NM_052947	115701	ALPK2
TVOcePpG6VUQ6RDAlU	-1.2173	7.27594	-3.97961	0.0083963	0.581586	-2.10458	NM_003613	8483	CILP
Eurjl.9.wlSxMzzl5c	1.10115	7.38251	3.97877	0.00840394	0.581586	-2.10544	NM_001042453	51765	MST4
Ql__O6E4lP4qiKgaAw	-1.39805	7.71743	-3.9783	0.00840822	0.581586	-2.10592	NM_004304	238	ALK
ESJ2g3Em1JT9SQiZ9U	-1.3637	8.03682	-3.97427	0.0084451	0.582317	-2.11006	NM_080552	140679	SLC32A1
0AiQhGUdZfQZQJqjec	-2.18968	5.84408	-3.97107	0.00847453	0.582532	-2.11335	NM_052918	114815	SORCS1
xSFCkkTElWQiu6ehRs	1.10217	6.66271	3.96126	0.00856532	0.586435	-2.12344	NM_015127	23155	CLCC1
cfn__VIei5LpMNMnRY	-1.25181	6.12186	-3.95922	0.0085843	0.586435	-2.12553	NM_145048	133015	PACRGL
0dOiBUqhJ65A9IHip0	-1.57184	7.34327	-3.95378	0.00863528	0.586801	-2.13114	NM_201629	9414	TJP2
iwCDNJAoIles9SSiQI	-1.07575	6.37111	-3.95299	0.00864268	0.586801	-2.13195	XM_496076	653641	LOC653641
QHSnIzijO6qt0kol6o	1.06008	5.82998	3.94554	0.00871315	0.589777	-2.13964	NM_006368	10488	CREB3
f4ongfnQ3Cnj7bvXfw	-1.15606	6.30326	-3.93602	0.00880407	0.590632	-2.14948	NM_016931	50507	NOX4
KAF1Jfd7vvWExYoUHo	-1.31804	5.19552	-3.93123	0.00885015	0.590632	-2.15442	NM_018242	55244	SLC47A1
uHwCPRwJJEyR6gd6dY	2.76423	8.53786	3.92935	0.00886841	0.590632	-2.15638	NM_000237	4023	LPL
NTDupI.p0nX04jStLo	1.38223	11.9531	3.92892	0.00887258	0.590632	-2.15682	NM_005460	9627	SNCAIP
ER4lAjkuw8_p.5fO_I	-1.53173	6.28134	-3.9278	0.00888343	0.590632	-2.15798	NM_020866	57626	KLHL1
Q3j_lX0RdHXI.5yF.c	-1.47258	7.83594	-3.92365	0.00892381	0.590632	-2.16228	NM_016632	51326	ARL17P1
xoInNCixQ0rapHSu.s	-1.0493	5.4293	-3.92322	0.00892792	0.590632	-2.16272	NM_178460	128646	SIRPD
6RMlLXB1sd7tJU1XIQ	-1.20256	5.75783	-3.92206	0.00893927	0.590632	-2.16392	NM_058238	7477	WNT7B
Ep1esgnpfgUncihKyg	1.66776	7.14822	3.91215	0.00903673	0.591354	-2.1742	NM_024768	79825	CCDC48
KlZFRTpRL0knoKCOmU	-1.55417	10.2882	-3.90851	0.00907279	0.591354	-2.17798	NM_001444	2171	FABP5
3kwLldEee5JTxRT03U	1.06994	6.41473	3.90227	0.00913513	0.591354	-2.18448	NM_022132	64087	MCCC2
irSZ_JaiCL_I26FglI	-1.03242	5.13943	-3.9012	0.00914583	0.591354	-2.18559	NM_025158	80230	RUFY1
3uqXVCoQO6fwowiT6Y	-1.12887	5.52265	-3.89653	0.00919275	0.591354	-2.19044	XM_931065	642765	LOC642765
KlR6X6NN105EVov8Xk	-1.03928	8.12847	-3.89288	0.0092297	0.591354	-2.19425	XM_001134215	55066	PDPR
9dWh9CiPSAG1LkrqA4	1.39489	6.11017	3.89187	0.00923991	0.591354	-2.1953	NR_003654	54581	SCAND2
ZIRQ6g1Q6oLY56590U	-1.26676	5.00541	-3.89038	0.00925507	0.591354	-2.19686	NM_001007139	3481	IGF2
fXedLXv1.dK742CruU	-1.02933	5.11287	-3.89032	0.00925565	0.591354	-2.19692	NM_001135570	728568	C12orf73
c6JUqKgK954L4PQh70	1.01415	5.38536	3.88895	0.00926957	0.591354	-2.19834	NM_203331	966	CD59
xd6Z60LRKEWCAU0bEY	1.80689	6.5132	3.88857	0.00927345	0.591354	-2.19874	NM_004105	2202	EFEMP1
WguiinKqUS_efTwTIo	1.01506	7.20062	3.88765	0.00928278	0.591354	-2.19969	NM_017554	54625	PARP14
9o0jX3L6HRIS2vl704	1.41226	6.06456	3.88565	0.0093032	0.591354	-2.20178	NM_145000	202151	RANBP3L
BB6rSXSpKIR1TSB_kk	-1.07999	5.72604	-3.8836	0.00932423	0.591354	-2.20392	XM_925931	642412	LOC642412
3VFRf5KgxdvIg6XiEs	1.78857	7.8104	3.8724	0.00943983	0.594126	-2.21563	NM_182894	338917	VSX2
Hp7nqjiZYulOhwuCgM	-1.0989	5.18287	-3.86878	0.00947748	0.594126	-2.21941	AK094562
Kr.f.inlMeUe2K6IeI	-1.23298	5.2539	-3.86751	0.00949083	0.594126	-2.22074	NM_001014450	6705	SPRR2F
TdL92zo9.qsf6yXi60	-1.49799	9.1011	-3.8666	0.00950033	0.594126	-2.2217	XM_001127871	115123	2015-03-03
0DfHiDpeO5Vl5HmJ9I	-1.02862	6.78757	-3.86245	0.00954388	0.594126	-2.22604	XM_001129773	390940	LOC390940
H9F5JQaXoNkCIRR3qQ	1.03728	6.50488	3.86001	0.0095696	0.594126	-2.2286	NM_001048197	751867	SNHG3-RCC1
ilOT0U5GNTeUXpfoTg	-0.978035	7.18274	-3.85964	0.00957351	0.594126	-2.22899	NM_000857	2983	GUCY1B3
KkeXS301ARf1f5XiF0	-0.978728	7.81856	-3.84995	0.00967637	0.594126	-2.23914	NM_004078	1465	CSRP1
TX46E5SiiQYqiEK5Uo	-1.12635	5.36907	-3.84544	0.00972476	0.594126	-2.24389	AK129633
xd1nAuhPVTAD7Unl6c	-1.09646	10.7066	-3.83921	0.00979194	0.594126	-2.25043	NM_020742	57502	NLGN4X
cnh7CAe5Fv1lMFte4Y	1.17642	5.78387	3.83857	0.00979886	0.594126	-2.25111	NM_004745	9228	DLGAP2
fktAt.0hOVAf4g9fQU	2.35293	6.80539	3.83244	0.00986552	0.594126	-2.25755	NM_138444	115207	KCTD12
finao0gY7QuCADkaqQ	-1.06104	5.1693	-3.83033	0.00988864	0.594126	-2.25978	NM_001080519	57597	BAHCC1
0eqPSQSu3GqKluTXcc	-1.05034	5.65005	-3.82837	0.00991016	0.594126	-2.26185	XM_925864	642325	LOC642325
9iJJelBIriRf1S3v.4	2.06417	7.27169	3.82759	0.00991865	0.594126	-2.26266	NR_003578	79986	ZNF702P
Kjht2j5V2t.ejh3nhI	1.04542	9.32418	3.82736	0.0099212	0.594126	-2.26291	NM_024844	79902	NUP85
oQXmJYHRpRQWiHpoHg	1.15099	5.7038	3.82553	0.00994138	0.594126	-2.26484	NM_015209	23254	KIAA1026
uSgLvder_5UU65g14U	1.11392	7.79595	3.82141	0.00998687	0.594126	-2.26919	NM_171825	815	CAMK2A
Zr6CDmnTPxQt.eBl94	1.04732	5.70592	3.81872	0.0100167	0.594126	-2.27202	NM_001032281	7035	TFPI
9lUkuX7kO4O5m3ecBQ	1.6182	6.24258	3.81749	0.0100303	0.594126	-2.27332	NM_004364	1050	CEBPA
00tRL7p19SpehyriRA	-1.26268	6.07977	-3.81663	0.0100399	0.594126	-2.27423	XM_001724287	100132051	LOC100132051
ijlY6V6DhZJdKAn8UM	-1.56517	6.05234	-3.81523	0.0100555	0.594126	-2.27571	NM_001009994	134701	RIPPLY2
Z8SHmBBp.SDiofU0h0	1.26425	6.90288	3.81477	0.0100607	0.594126	-2.2762	NM_014996	23007	PLCH1
i6SQgrik0qBqDSnqHg	-1.60405	5.70544	-3.81144	0.0100979	0.594126	-2.27971	NM_007021	11067	C10orf10
u6Cgk67uIS7e9.7lJ0	-0.97266	12.5749	-3.81117	0.0101009	0.594126	-2.28	NM_020783	6860	SYT4
cVxMVK0j4ahSCoE2H0	1.11583	5.54763	3.81108	0.010102	0.594126	-2.2801	NM_001003679	3953	LEPR
oVFD92hH3S7ugnTupU	1.16954	7.13056	3.80938	0.0101211	0.594126	-2.28189	NM_001044390	4582	MUC1
Hu7ld5S32d7Vb0NBVM	1.20146	6.55112	3.80572	0.0101623	0.594126	-2.28577	NM_173584	283229	EFCAB4A
Z0CgkuopS_v_L63WSk	-1.12402	8.76143	-3.8044	0.0101772	0.594126	-2.28716	NM_018711	55530	SVOP
fieOjriigofChJO3qg	0.973183	7.32297	3.80312	0.0101916	0.594126	-2.28851	NM_001333	1515	CTSL2
9oVXFRXoOHO0kSJVEM	-1.46844	8.04756	-3.80238	0.0102001	0.594126	-2.28929	NM_170677	4212	MEIS2
ZhAGpmOOV6f0q60geg	1.33745	6.24299	3.79921	0.0102361	0.594465	-2.29265	NM_182919	148022	TICAM1
BjRmnnQgkQFdgfpnrQ	1.76994	7.82586	3.79296	0.0103076	0.594465	-2.29928	NM_177400	84504	NKX6-2
3flUoClAtSuHldff34	-1.09213	5.48819	-3.79242	0.0103137	0.594465	-2.29985	NM_000924	5153	PDE1B
fBCyRXo_Nol13dAeqU	1.00309	5.80781	3.79163	0.0103228	0.594465	-2.30069	NM_000625	4843	NOS2
HT64TpQ8LNLiXXN6h8	2.08299	6.37698	3.78775	0.0103675	0.594465	-2.30481	NM_001098634	54502	RBM47
9JeEuiQHkauejehHog	-0.964665	5.16496	-3.78564	0.0103919	0.594465	-2.30704	XM_001723336	100129916	LOC100129916
fqCGGgflEmEh91QEoA	-1.41509	7.31645	-3.7827	0.010426	0.594465	-2.31017	NM_001017397	55521	TRIM36
9duCVEKHgRVRfj8heY	-1.01756	6.9788	-3.78148	0.0104401	0.594465	-2.31146	XR_039263	100129552	LOC100129552
6ny9H0Pe.LS66ifILo	-1.34971	6.21853	-3.77508	0.010515	0.594465	-2.31827	XM_926084	442117	LOC442117
ZuYFknlDklnqnngDl8	0.989679	6.24957	3.77254	0.0105448	0.594465	-2.32096	NM_005698	10067	SCAMP3
f5ETr9Qq311wP1KpdU	1.04102	6.48008	3.77253	0.0105449	0.594465	-2.32097	NM_013445	2571	GAD1
Z9S8MEiuuUg5eh5Lo4	1.04922	6.85122	3.77198	0.0105514	0.594465	-2.32156	NM_194451	11019	LIAS
30efa9500qhGdXx06Q	-1.05244	7.54919	-3.76984	0.0105766	0.594465	-2.32384	NM_147147	11149	BVES
W666S6S4IsRzP2UKq0	-0.960753	9.25933	-3.76864	0.0105909	0.594465	-2.32512	BU616603
67fqDv0ecVk1Jh5JFI	-2.08974	9.41878	-3.76331	0.0106541	0.594465	-2.3308	NM_012261	24141	C20orf103
iUiESVUaEAVVIzTcXI	-2.2066	7.09177	-3.76127	0.0106784	0.594465	-2.33297	NM_005585	4091	SMAD6
0nhUk0lEd6voA7_Xvo	1.1858	8.79341	3.75974	0.0106966	0.594465	-2.3346	NM_001547	3433	IFIT2
iwjwGqnSiKFJtKdHmI	-0.965461	5.22027	-3.75912	0.0107042	0.594465	-2.33527	XM_001714163	100130417	LOC100130417
9uMopN7CoiHgOnVKrI	1.05225	6.37796	3.75811	0.0107162	0.594465	-2.33634	BX113978
TufNe1eg6kkPf47PHE	-1.06655	6.93967	-3.75563	0.0107461	0.594633	-2.33899	NM_207040	6938	TCF12
W3f95d8TuDviVENBLo	-1.13173	5.13649	-3.75008	0.0108129	0.596777	-2.34491	NM_001198	639	PRDM1
l6qEigXqi1Nk7XEN50	1.02947	8.2602	3.74743	0.0108451	0.596777	-2.34775	NM_012308	22992	FBXL11
o6FCJ6_erjMivqi86M	1.13075	6.13955	3.74355	0.0108923	0.596777	-2.35189	CN285178
0FI79P7dUiCEVFCFdQ	-1.01586	5.58665	-3.74286	0.0109007	0.596777	-2.35263	NM_001145668	399697	CTXN2
6nhIJJvXgulivAaDRI	1.04271	6.97153	3.74132	0.0109196	0.596777	-2.35428	NM_170606	58508	MLL3
ubVKL1O4B6d7uT4JOk	-1.19789	5.43959	-3.73241	0.0110293	0.60077	-2.36382	NM_001105543	91584	PLXNA4
EK5RySOwmzHy_W8juE	-1.21566	5.70426	-3.72906	0.0110709	0.60077	-2.36741	NM_004056	767	CA8
xhtE4IIAfthNSjjSiU	-1.50749	6.05737	-3.72879	0.0110742	0.60077	-2.3677	NM_033160	26149	ZNF658
NdWrNtp0it1IBDJ5YI	-1.15924	9.61361	-3.72651	0.0111027	0.60077	-2.37015	NM_173485	128553	TSHZ2
QElOlVFdSj_tjOk3uQ	-1.12391	6.29814	-3.72445	0.0111284	0.60077	-2.37236	NM_019028	54503	ZDHHC13
ftNJ9_rNxC6.SSyQQU	-0.983287	5.51001	-3.71958	0.0111894	0.602	-2.37758	AV716776
WOlunFWj_dQnOnNL1Q	0.99141	6.17742	3.71824	0.0112062	0.602	-2.37902	NM_138962	124540	MSI2
9eZnRqu5uZcuUnuajU	1.2686	6.35701	3.71472	0.0112507	0.602	-2.3828	XM_001714835	100133719	LOC100133719
WLF_H_9Ek7KuOJHRD4	-2.12389	9.27583	-3.71331	0.0112686	0.602	-2.38432	NM_000067	760	CA2
Tn5dSC1wk2CiSU.nPE	-0.98678	5.58358	-3.71115	0.011296	0.602	-2.38664	NM_018143	55175	KLHL11
Z11Lpep5AueKaTwigs	-1.41633	5.43703	-3.70805	0.0113355	0.602	-2.38997	NM_002521	4879	NPPB
WjhjsVJ9RlTpxSiCu0	0.996353	6.32029	3.70758	0.0113416	0.602	-2.39048	NM_000496	1415	CRYBB2
l9c44oX.RIXseJ1uKM	-1.28747	6.98071	-3.70324	0.0113971	0.602152	-2.39515	NR_002565	9303	SNORD25
xiRTBfI6q7XrE7kgOo	-1.15337	5.39798	-3.70231	0.0114091	0.602152	-2.39616	NM_001442	2167	FABP4
itN6uihFf_o0keAuGU	1.21279	6.36528	3.6973	0.0114738	0.602152	-2.40156	XM_940433	651302	LOC651302
9eeS_SCjBYjrZSaCSg	1.28363	6.9967	3.69577	0.0114935	0.602152	-2.4032	XM_928466	645426	TMEM191C
lKgeXLsEOAUj90fnfQ	1.10482	8.40093	3.69305	0.0115288	0.602152	-2.40613	NM_005589	4329	ALDH6A1
r3tnR2VZ.d7dF9NR3k	2.23239	6.48077	3.69291	0.0115307	0.602152	-2.40629	NM_001012426	116113	FOXP4
3TXj7nnrbf3V0iS4SQ	1.64936	6.89122	3.69236	0.0115378	0.602152	-2.40688	NM_006634	10791	VAMP5
NVU8U4t1b3uXdFA0NE	-1.04039	5.47822	-3.6905	0.0115621	0.602152	-2.40889	NM_001005471	254879	OR2T6
KrJSRJtIAORffUjXUU	-2.10887	5.76683	-3.68825	0.0115915	0.60227	-2.41132	NM_014178	29091	STXBP6
9TRJp7dOPCnu9X764o	-3.68295	6.38092	-3.68451	0.0116406	0.6034	-2.41535	NM_020813	57573	ZNF471
lUZOFRHhRFeV32uE98	1.07428	8.26206	3.68125	0.0116835	0.604213	-2.41888	NM_019065	54550	NECAB2
0DyWr1NF7r1J4rqKNE	-1.14333	6.60243	-3.67891	0.0117145	0.604404	-2.42141	NM_183397	11264	PXMP4
oQkhJAp4qXqI6MWH7g	0.93548	9.08692	3.67603	0.0117528	0.604967	-2.42453	NM_032593	84681	HINT2
33KnLHy.RFaieogAF4	1.23288	6.78407	3.6664	0.0118815	0.607215	-2.43495	NM_005318	3005	H1F0
NgeE6ahUKUUIlSCCuQ	1.5775	5.91994	3.66459	0.011906	0.607215	-2.43692	NM_001757	873	CBR1
lXR4tNLFdc9J1UI47s	1.23821	9.01567	3.66281	0.0119299	0.607215	-2.43884	NM_015170	23213	SULF1
99xXCJZTR9KWev7SU0	-0.95818	6.1551	-3.6612	0.0119518	0.607215	-2.44059	NM_175920	4012	LNPEP
9pVq79QbToJJ4R94B0	-1.04795	9.05116	-3.66114	0.0119526	0.607215	-2.44066	NM_181332	57502	NLGN4X
04jcQvhWQopUosop5I	0.965753	8.47383	3.658	0.0119952	0.607215	-2.44406	NM_024911	79971	GPR177
xKIiv4verNdX97BJdA	-0.927778	8.13669	-3.65769	0.0119995	0.607215	-2.4444	NM_024993	80059	LRRTM4
fWX5EdIJf6gquc9P3k	-0.952838	5.53071	-3.65521	0.0120333	0.607215	-2.44709	NM_000623	624	BDKRB2
NIO6i1Up63CT9QFUi0	1.52274	6.66656	3.65275	0.0120668	0.607215	-2.44976	NM_001297	1258	CNGB1
6u0mXpcVI_zTucj6Lo	0.965119	7.38143	3.65246	0.0120708	0.607215	-2.45007	NM_005938	4303	FOXO4
rqVaRUvuO6IOCnXkAA	-1.06029	5.07774	-3.6501	0.0121032	0.607463	-2.45264	NM_013266	29119	CTNNA3
xqAcjPnn.4Gqyir8XI	0.933893	6.55448	3.64427	0.0121836	0.609637	-2.45897	XR_015401	728291	LOC728291
xugm1e4K5LXl1TVSmU	-1.00458	6.16613	-3.64298	0.0122015	0.609637	-2.46039	XM_927470	644297	LOC644297
EoeQ7CQFTUFB1H3oHE	1.14869	7.94642	3.63971	0.012247	0.610528	-2.46394	NM_000830	2897	GRIK1
lXriCV1SVPiueeiIic	-0.937609	5.37585	-3.63525	0.0123092	0.61095	-2.4688	NM_005775	10174	SORBS3
9qOqe6oy4pNkOwh2o8	0.963291	5.76909	3.63418	0.0123241	0.61095	-2.46996	NM_001276	1116	CHI3L1
oSqlQIOnXe.EERUEoM	0.963808	6.32587	3.63318	0.0123383	0.61095	-2.47105	NR_002953	677799	SNORA11
9SRTT57s.wV3tdUdJ4	-1.0274	5.2871	-3.62804	0.0124107	0.613165	-2.47666	NM_012360	4992	OR1F1
NdqXhBGTGvCk_UXH24	-0.986364	6.34062	-3.61963	0.0125301	0.613541	-2.48584	NR_023344	100151684	RNU6ATAC
6jnqVddN1dCjpxsVUA	1.03191	6.48746	3.61849	0.0125464	0.613541	-2.48708	NM_007074	11151	CORO1A
H3Uki0jigBYSCFaUYE	-0.937796	6.42285	-3.61644	0.0125757	0.613541	-2.48932	NM_002971	6304	SATB1
BroKy3iUeX9UINX77o	1.12528	5.65307	3.61517	0.012594	0.613541	-2.49071	NM_052858	91862	MARVELD3
6F6pRQ_OwUHFEj7R6k	-1.09635	5.97888	-3.60964	0.0126737	0.613541	-2.49675	AF086272
Zos7RfXqpfp.jcQ4JU	1.07867	6.14309	3.60924	0.0126795	0.613541	-2.49719	NM_014624	6277	S100A6
Wkp63FHoU7B3LtfXj0	-1.27006	5.64825	-3.60686	0.012714	0.613541	-2.4998	NM_000965	5915	RARB
3UD6ILd6XoCKVJeJ5I	0.921126	6.86279	3.60606	0.0127256	0.613541	-2.50067	NM_022156	64118	DUS1L
Kpepd6j1F_c3ed9BT4	1.59947	8.55409	3.60561	0.0127322	0.613541	-2.50117	NM_152765	254778	C8orf46
01Tv.FeVeX48h1yRek	-1.13242	6.03668	-3.60492	0.0127422	0.613541	-2.50192	NM_006889	942	CD86
inqIOgki3AIL7IgTTk	-0.979713	5.11719	-3.60245	0.0127782	0.613541	-2.50462	NM_152413	137362	GOT1L1
uUguq6Xgld3efis_Vc	-0.956024	5.33234	-3.60103	0.012799	0.613541	-2.50618	NM_198148	119587	CPXM2
lvYRUsVca4gko4vQm0	0.955669	8.92842	3.5916	0.0129377	0.613541	-2.51652	NM_006817	10961	ERP29
EcelUYjVALfYV4goio	0.969879	9.60531	3.58948	0.0129692	0.613541	-2.51885	NM_145080	197370	NSMCE1
Qe6KfONVIQOLoVK_dQ	-0.918694	9.34246	-3.58789	0.0129928	0.613541	-2.52059	NM_001007075	51088	KLHL5
9e8BwAURb.Usfjd4nE	1.06735	8.7441	3.58485	0.0130382	0.613541	-2.52393	NM_000899	4254	KITLG
W1KI1SrkC6T4hJJBJ0	0.933604	7.671	3.58468	0.0130406	0.613541	-2.52411	NM_000287	5190	PEX6
u2aquXVXbmOqtcI1Ko	-1.03162	5.83583	-3.58441	0.0130446	0.613541	-2.52441	XM_001719434	100134436	LOC100134436
9Ks_CeSKjQfuflIoZQ	0.934891	7.81947	3.58423	0.0130474	0.613541	-2.52461	NM_206808	171425	CLYBL
ZhV0lZZ0k0OkH3f0BE	2.29139	6.88933	3.5835	0.0130583	0.613541	-2.52541	NM_002500	4760	NEUROD1
0BVC11_UpfQUc3S5Do	1.44324	6.8575	3.58314	0.0130636	0.613541	-2.5258	NM_006538	10018	BCL2L11
lM4Tn4lKn9edYA17ok	1.70216	7.30995	3.58302	0.0130655	0.613541	-2.52594	NM_080682	7412	VCAM1
66kX0Sw5Sj6pIjXgIk	1.12	5.65647	3.58241	0.0130746	0.613541	-2.52661	NM_001112734	100101467	ZNF397OS
6_VXlOCZxedxS4le4w	-0.949657	7.0263	-3.58181	0.0130836	0.613541	-2.52727	NM_032641	84727	SPSB2
Zy_ndLEzrtJ07t1JV4	1.83	6.01632	3.57949	0.0131185	0.613877	-2.52982	NM_182508	144809	C13orf30
Bi.SuiXeorjitOIuiU	1.67308	5.94283	3.57359	0.0132076	0.616743	-2.53632	NR_001544	55410	CYorf14
ZSjrpKAOhNANB8Ksp0	-0.917647	5.60046	-3.5714	0.0132408	0.616872	-2.53873	NM_004820	9420	CYP7B1
6Sp1SJx7VCIyCugHlI	1.11975	6.97539	3.56864	0.0132827	0.616872	-2.54176	NR_021487	114796	KIAA1908
EXuSo4peXu8MRcuKLo	-1.04609	7.94435	-3.56791	0.0132939	0.616872	-2.54257	NR_003697	285958	C7orf40
iBGVfRWmahkieYiDfs	-1.61601	5.91075	-3.56566	0.0133282	0.617169	-2.54504	XM_932310	644695	LOC644695
WrSSDqVEC_JEVw3ugU	-0.940907	5.19097	-3.56183	0.013387	0.618598	-2.54926	XM_928045	644968	LOC644968
EOuvivj1OWnl33uCCU	1.93628	5.94381	3.55727	0.0134574	0.618627	-2.5543	XM_936396	647333	LOC647333
iXHTUIVJ9Pt1N3qCXk	1.63976	6.86298	3.55519	0.0134896	0.618627	-2.55659	NM_015832	8932	MBD2
xs0LpTEUo1FY4O6gh4	0.958246	5.81425	3.55132	0.0135498	0.618627	-2.56087	NM_007041	11101	ATE1
QroAQPK3Svjrqu78y4	-0.925791	5.57157	-3.55111	0.0135531	0.618627	-2.5611	NM_001010870	221400	TDRD6
KeRNCSBtVNNbhBen1E	1.01822	6.40826	3.54978	0.0135739	0.618627	-2.56257	NM_018289	55275	VPS53
KNEtWKUS7NWTogquLc	-0.970097	5.31097	-3.54827	0.0135975	0.618627	-2.56424	XM_001716178	100133636	LOC100133636
ZVqLo9wO4.1ynHkolU	-0.934308	7.76238	-3.54465	0.0136543	0.618627	-2.56824	NM_001076785	9057	SLC7A6
lKkumlShBm3H9IlVeo	0.939351	6.6293	3.54292	0.0136814	0.618627	-2.57015	XR_037672	729406	LOC729406
Bo3NWKsdkGEOqF55f8	-1.06761	5.82584	-3.5425	0.0136881	0.618627	-2.57062	NM_006412	10555	AGPAT2
EGCiFpFSErphpAosLg	1.03121	6.47067	3.54181	0.013699	0.618627	-2.57138	XR_038425	100131967	LOC100131967
T6KhIPv7nqz6J3S6ok	1.05041	5.86604	3.54111	0.01371	0.618627	-2.57215	NM_020402	57053	CHRNA10
Bk1eFRL0LrMPU_kJ54	-1.29913	5.8173	-3.53787	0.0137613	0.618627	-2.57574	NM_021647	9848	MFAP3L
Bef6IDFGGs_AKSSKHU	0.960558	6.07481	3.5366	0.0137814	0.618627	-2.57714	NM_031423	83540	NUF2
oUM6Ox0C4Bnle93n4U	1.36302	6.20312	3.53432	0.0138178	0.618627	-2.57967	NM_152628	169166	SNX31
BBN7UeKr8XXx.TUIXo	-0.970341	5.21382	-3.5318	0.0138581	0.618627	-2.58247	XR_038777	647288	LOC647288
rbVQEUwhSRIvnlcA7M	1.13926	5.74955	3.53131	0.0138658	0.618627	-2.58301	NM_203451	400120	C13orf36
c2i0jixO.Gopn68ajU	1.01634	5.56141	3.5285	0.0139108	0.618627	-2.58612	NM_005710	10084	PQBP1
0zSAinrrahSyijZ_LU	-1.76415	6.74975	-3.5266	0.0139414	0.618627	-2.58823	XR_017411	653800	LOC653800
K7qAhzKQyg3XkB1xKI	0.984997	5.66815	3.5265	0.0139431	0.618627	-2.58834	NM_001012320	55900	ZNF302
KkpR5Y9RQjoe7uiQeg	-1.12546	11.9289	-3.52628	0.0139466	0.618627	-2.58859	NM_206852	6252	RTN1
61EkgJTpFH01U15aDg	1.20655	6.57577	3.52088	0.0140339	0.619204	-2.59458	NM_032311	84271	POLDIP3
HlUqC6BKJ4HIHOKr6o	1.23564	5.93748	3.51882	0.0140672	0.619204	-2.59686	NM_198149	149345	SHISA4
ZOOgFnSH3dwO6IxEok	1.33642	7.04917	3.51875	0.0140684	0.619204	-2.59694	NM_152679	201780	SLC10A4
0J3RdiEXVIVRNV0gZ4	1.05214	5.616	3.51794	0.0140817	0.619204	-2.59784	NM_023008	65095	KRI1
07lY5uVChBlPCA9tPY	-1.00183	11.9315	-3.51684	0.0140995	0.619204	-2.59906	XR_017804	400156	RPS26L
EcS5WXlrnlZ7E39KVI	-1.09987	7.67165	-3.51242	0.0141718	0.621145	-2.60397	XM_945050	643624	LOC643624
E5aTX9vWopfWyJ7qJ0	0.918137	5.61299	3.50324	0.0143231	0.625057	-2.61418	XR_015132	727805	LOC727805
Nl1QBHndFIHiHXCsik	1.42645	6.71747	3.49878	0.0143974	0.625057	-2.61915	NM_033343	89884	LHX4
QeijqD_SJ64T9fTyEU	-1.17556	5.68203	-3.49607	0.0144426	0.625057	-2.62217	NM_001005473	345557	PLCXD3
6jdblcSF.3QYO6goXo	-1.22447	7.79371	-3.49562	0.0144502	0.625057	-2.62267	NM_182936	6547	SLC8A3
6IHOKAKBVtfVJVpQfw	1.15199	6.40204	3.49487	0.0144627	0.625057	-2.62351	NM_001080424	23135	KDM6B
cu6ef6frgle7rI_hNE	-0.983705	8.18489	-3.49335	0.0144883	0.625057	-2.6252	NM_001001483	54503	ZDHHC13
02ed7lfr7.uute21ds	-1.72345	9.75201	-3.49142	0.0145208	0.625057	-2.62736	NM_032109	23440	OTP
cV_SS6F4Iv0IEF66E0	0.978514	7.78724	3.49141	0.0145209	0.625057	-2.62737	NM_001003683	5136	PDE1A
lefVEr.ST3Nte_50lU	-1.00511	8.93989	-3.48995	0.0145455	0.625057	-2.62899	NM_015063	6543	SLC8A2
c0fqKhkyCidygRLlLk	1.25069	7.62065	3.48992	0.014546	0.625057	-2.62903	NM_004099	2040	STOM
op6Xu7C0C0dWQF4N2I	-1.7084	5.63552	-3.4884	0.0145717	0.625057	-2.63072	NM_178138	8022	LHX3
rUREXdHmFFxTRRBUAQ	1.32411	11.4706	3.48418	0.0146432	0.626514	-2.63543	AK091058
rMSlXsSILt0beB5NeI	-0.970529	5.17296	-3.48186	0.0146827	0.626514	-2.63802	XR_016221	642909	LOC642909
N1epd99cX4_Ku45eiU	1.3249	11.8157	3.48086	0.0146998	0.626514	-2.63914	NM_001076778	11170	FAM107A
HlS.9W1ppd1qVIJ10I	0.956592	6.85628	3.47929	0.0147267	0.626514	-2.6409	XR_036950	100134688	LOC100134688
lDSimFEkkgR5RXKNSI	0.940869	6.08281	3.47809	0.0147472	0.626514	-2.64224	XM_937206	648153	LOC648153
Nd_MIhR6W6mr3oS.Eg	-1.23475	5.37321	-3.47013	0.0148843	0.630097	-2.65114	NM_001013644	388692	LOC388692
cCKea4lD8iVAiVYqBc	-1.18406	6.8908	-3.46868	0.0149094	0.630097	-2.65276	NM_000076	1028	CDKN1C
T5yyiW8qii.qt1EY5c	-1.37699	6.77545	-3.46502	0.014973	0.630097	-2.65686	NM_020478	286	ANK1
6pdThKUII6XON3gFJU	0.927371	7.61026	3.46236	0.0150195	0.630097	-2.65984	NM_145309	220074	LRTOMT
oERXERyHWBHrDSx5Mk	1.36773	10.8049	3.46188	0.0150279	0.630097	-2.66038	NM_002430	4330	MN1
0npJaZSl5JKiJBCV6U	-1.19362	5.44726	-3.46183	0.0150289	0.630097	-2.66044	XR_015178	727987	LOC727987
rAVtDscox55tPEqRKU	-1.15318	5.39034	-3.46172	0.0150308	0.630097	-2.66056	NM_000734	919	CD247
EOempOpeRxPl9KCuCQ	1.01216	8.6716	3.4587	0.0150837	0.63091	-2.66394	NM_005528	3338	DNAJC4
rC.3F6nhvl_1oqn5Ks	0.936663	8.42531	3.45737	0.0151072	0.63091	-2.66544	NM_019107	56005	C19orf10
Wje_nHHp916e8Akjro	1.646	6.58222	3.45498	0.0151493	0.631038	-2.66812	NM_001099771	728378	POTEF
oRj7p_O6QlgFH6d6A0	-1.33795	6.56173	-3.45116	0.0152169	0.631038	-2.6724	NM_006100	10402	ST3GAL6
9U_oB4UUVEHWUuAeVI	1.10791	5.95798	3.44903	0.0152547	0.631038	-2.67479	XM_053966	113230	LOC113230
ofEO1V6KRo4Ci3x5no	-3.35863	7.47275	-3.44627	0.015304	0.631038	-2.6779	NM_005045	5649	RELN
fUTXXpM4osQVorqceQ	0.914352	5.66607	3.44582	0.015312	0.631038	-2.6784	XM_001125868	727735	LOC727735
oW4CV0i0kXL_IUJFf0	1.28726	7.63176	3.44567	0.0153148	0.631038	-2.67858	NM_031481	83733	SLC25A18
9O6LlZedEQJXpOuvew	-0.987127	9.20656	-3.44503	0.0153261	0.631038	-2.67929	NM_175918	285464	CRIPAK
iS6ICa13gOv11QVWT8	0.930813	7.01213	3.44435	0.0153383	0.631038	-2.68006	NM_031283	83439	TCF7L1
ufRRRAl0JOTN61dcVU	0.909952	5.88163	3.43887	0.0154368	0.633814	-2.68621	XM_935701	641941	LOC641941
xKpnfhHuX0.1JUSXq0	0.933458	8.15607	3.43721	0.0154668	0.633814	-2.68808	NM_001040273	219743	TYSND1
rRCgOh5d34kfV6JxRs	1.35454	6.73402	3.43402	0.0155245	0.633814	-2.69167	NM_000676	136	ADORA2B
BhFLTHp0qVFnDl8OA0	0.901807	9.60864	3.43329	0.0155378	0.633814	-2.69249	NM_006074	10346	TRIM22
EpCA1XB4.U1AXF8yJE	-1.12861	8.52667	-3.43194	0.0155622	0.633814	-2.69401	NM_003042	6529	SLC6A1
iUv3Ol9UX3vIDy.zek	-3.51559	7.03953	-3.4311	0.0155776	0.633814	-2.69496	NM_001035004	80333	KCNIP4
9uPL2VfVRV8UjvCSc4	1.47042	5.91109	3.42805	0.0156333	0.634438	-2.69839	NM_019854	56341	PRMT8
K1_EpnxkLpNXJ1JZDk	0.884115	5.70686	3.4244	0.0157002	0.634438	-2.70251	NM_172020	9883	POM121
lqp7NBNDyoFAvkc3qU	-0.927655	7.8236	-3.42354	0.015716	0.634438	-2.70348	NM_020708	57468	SLC12A5
ipBEUB7U1J10HBj.Sk	1.11483	5.52443	3.42343	0.015718	0.634438	-2.7036	NM_019050	54532	USP53
Qf8WlqXyJkl7JamU38	-1.09633	5.25369	-3.42244	0.0157363	0.634438	-2.70472	XM_942815	441155	LOC441155
3WmSlSnUdVJ7gKKJ3M	0.976634	8.87408	3.41998	0.0157816	0.635108	-2.70749	XM_001725908	653557	LOC653557
ZEEgjEoKiK7ecX.RUk	-1.4966	6.51982	-3.41728	0.0158316	0.635966	-2.71054	XM_001715459	100133080	LOC100133080
0TnmrpU3gfeqemkoRM	1.1227	6.19313	3.41302	0.0159109	0.637044	-2.71535	NM_015421	25880	TMEM186
ZXebwEL4U33k7p5O4E	-1.08048	6.89793	-3.41254	0.0159198	0.637044	-2.71589	AK172857
9tLjiQT0U39v4t0aU4	1.12378	6.16782	3.40978	0.0159715	0.637044	-2.71901	NR_000021	26819	SNORD32A
ck0XwkTPOX4hHJQ_6w	-0.876198	7.09652	-3.40892	0.0159876	0.637044	-2.71998	NM_182826	51435	SCARA3
oqqRopXrpXqOqBZrp8	1.39743	9.41529	3.40813	0.0160024	0.637044	-2.72087	XM_001723702	100130562	LOC100130562
3euh.uKQTaMUerCn6I	0.893621	7.55173	3.40634	0.0160361	0.637227	-2.7229	NM_001012969	161823	ADAL
iPF9FcnlwKCApey1eo	-1.11114	7.31203	-3.40483	0.0160645	0.637227	-2.72461	XM_942384	652755	LOC652755
fsUu_l68.6hAh63nX4	-0.923563	5.61149	-3.40225	0.0161133	0.638016	-2.72753	NM_174932	254240	BPIL2
0VT9Ov9LpB8eFfv.l4	1.22623	8.74021	3.39847	0.0161848	0.639705	-2.7318	NM_021021	6641	SNTB1
uCM_oyI1QfgEElLl7o	0.863835	5.79647	3.39152	0.0163175	0.640213	-2.73966	NM_019084	54619	CCNJ
cQKpNoguSee5eO6gSc	0.92878	7.32667	3.39	0.0163467	0.640213	-2.74139	NM_175617	4493	MT1E
HpLtZeSN0FUhNCjBNs	-0.951173	5.79311	-3.38989	0.0163488	0.640213	-2.74151	NM_006147	3664	IRF6
HaGpmeaoUqedHmqbu8	0.888074	5.9988	3.38968	0.0163529	0.640213	-2.74175	XM_001717144	100128994	LOC100128994
NXzECl0uH9518XBg00	1.1575	5.85257	3.38944	0.0163576	0.640213	-2.74203	XM_943669	649362	LOC649362
BpEfXERJzSqACcwO14	-1.15709	7.55383	-3.38598	0.0164243	0.640213	-2.74595	NM_015564	26045	LRRTM2
We.qrc3dTV3vrnuV_k	-1.86035	7.70378	-3.3858	0.0164277	0.640213	-2.74615	NM_003459	7781	SLC30A3
Q9eAFy4X0SgTpqF7hE	1.25182	7.5286	3.38573	0.0164291	0.640213	-2.74623	NM_001103176	285888	CNPY1
roOHdy_6D9LTSUkjko	-1.08383	7.09763	-3.38209	0.0164995	0.640289	-2.75036	NM_001025108	3899	AFF3
iLnld6oTmi6q3zV7ng	1.34534	9.71917	3.38057	0.0165292	0.640289	-2.75209	NM_001009184	2907	GRINA
ieql1leOe3nDLKnL1A	1.15652	6.56079	3.38046	0.0165312	0.640289	-2.75221	NM_053285	83659	TEKT1
9criZPiUuucDnEx1B4	-1.12831	5.23332	-3.37921	0.0165557	0.640289	-2.75363	NM_002483	4680	CEACAM6
on0L3ytX_ijPjqroro	1.11587	6.90381	3.37682	0.0166023	0.640289	-2.75634	NM_181643	128344	C1orf88
ip8uKgPZCCi1OU1_Og	1.00749	7.22792	3.37549	0.0166284	0.640289	-2.75786	NM_002930	6014	RIT2
05Tpl.rWQjP30Rn1QE	-1.00858	6.82629	-3.37523	0.0166335	0.640289	-2.75816	NM_000745	1138	CHRNA5
Bn.uXkkiXkgnDEKhHo	-1.70648	5.95505	-3.37199	0.0166971	0.641621	-2.76183	NM_001080433	114800	CCDC85A
ZXguUm2vAEwlEpVLz4	-1.00553	7.66568	-3.36656	0.0168043	0.642403	-2.76801	NM_021956	2898	GRIK2
9RUlKiCvfZ0s4IAkFQ	-0.965267	7.97179	-3.36517	0.0168318	0.642403	-2.76959	NM_001001483	54503	ZDHHC13
QSOuClLLlLvSKj9OhU	-0.961371	6.91962	-3.36397	0.0168556	0.642403	-2.77095	XM_941532	389174	LOC389174
TCE4JRq5SCceY5VqLw	-0.902202	6.87667	-3.36393	0.0168566	0.642403	-2.771	NM_197967	637	BID
0Ndp5_8kiAodF8uuHo	-1.00125	7.11954	-3.36345	0.0168662	0.642403	-2.77155	NM_004352	869	CBLN1
oUiXsCuBR6h6eqiCKA	-0.901543	5.80663	-3.36217	0.0168916	0.642403	-2.773	NR_000008	9304	SNORD22
rKoYq.WilKMm9Hw5Xg	0.966951	5.91244	3.35681	0.0169989	0.645374	-2.77911	CB162214
ZtfuqeiI6kwtKB_ooU	0.923574	6.30283	3.35322	0.0170711	0.646658	-2.7832	NM_001040118	116985	ARAP1
TFITfhT0nIFekkEic8	1.79395	8.66098	3.35222	0.0170911	0.646658	-2.78433	AK093878
rUQDe0SSp.0EeovDUo	-1.58474	6.08012	-3.34732	0.0171904	0.646767	-2.78992	NM_006183	4922	NTS
iPfrp99MkrCXdfcAH0	1.02917	7.85245	3.34521	0.0172334	0.646767	-2.79233	NM_001146	284	ANGPT1
fuvt1NOAyAbv6R_6uk	-1.05117	6.63658	-3.34511	0.0172355	0.646767	-2.79244	NM_175873	134548	ANKRD43
oTiheCrhNUoql3gP1Q	-1.08415	5.18662	-3.34421	0.0172538	0.646767	-2.79347	NM_001645	341	APOC1
uIjNAkY.yMFwGlSXMY	-0.889042	5.69069	-3.34357	0.017267	0.646767	-2.79421	NM_004796	9369	NRXN3
ilUQKJQEX2L5JU4XRc	-0.907038	5.25672	-3.34234	0.0172921	0.646767	-2.79561	NM_001073	10720	UGT2B11
ryuregK6ri_ewe3eh0	-0.939187	5.81031	-3.34178	0.0173036	0.646767	-2.79625	CD238464
EyW3mP_mldaPuuEM74	-1.93305	6.03224	-3.3387	0.0173667	0.646767	-2.79976	NM_058237	57718	PPP4R4
u4rV4sNRVJwKQFfQ0o	1.34028	6.86931	3.33539	0.0174349	0.646767	-2.80355	XM_001127632	728519	LOC728519
T5riVoeqRkeZIdVnks	0.857303	5.93703	3.33401	0.0174635	0.646767	-2.80513	NM_012268	23646	PLD3
9TvVIr6RJOF6F0XBUo	-1.33111	5.2373	-3.33208	0.0175034	0.646767	-2.80733	AK095831
Wy.n.x1I0gxeo_TNAk	1.04104	5.84881	3.32921	0.0175631	0.646767	-2.81061	NM_001012321	3921	RPSA
oUxq_v0XXS1flxVLiI	1.16724	6.88929	3.32831	0.0175818	0.646767	-2.81164	NM_022059	58191	CXCL16
QVpORfv1O_011Tp9V4	-1.66695	5.69862	-3.32787	0.0175909	0.646767	-2.81214	NM_214462	168002	DACT2
iKV7VyOkfrhER1Xd54	1.1242	6.5664	3.32467	0.0176578	0.646767	-2.8158	NM_052988	8558	CDK10
NrER_F97bVSFLLhQ2o	-1.29168	5.76341	-3.32263	0.0177005	0.646767	-2.81814	NM_033223	2567	GABRG3
fcV3S0U75If1e3op0U	1.05954	6.58744	3.32218	0.0177101	0.646767	-2.81866	NM_004510	3431	SP110
Bbb.19MbzcvOSR6ASE	0.876133	6.83103	3.32139	0.0177266	0.646767	-2.81956	NM_032160	92126	DSEL
ZkVSVAuuePHOPGhOh0	1.30429	7.73382	3.32124	0.0177298	0.646767	-2.81973	NM_006558	10656	KHDRBS3
Hm0i2eJ__l435v6AgM	1.39147	7.99838	3.31971	0.017762	0.646767	-2.82148	NM_203400	388394	RPRML
or4vvFvgdElR6HIETk	0.868893	7.2927	3.31772	0.017804	0.646767	-2.82376	BI024234
Qdt6VNxeeEiThAjhnQ	1.07585	7.31022	3.31763	0.017806	0.646767	-2.82387	NM_001010982	125061	AFMID
lDkkmXoibt2hZZeDsU	-1.23767	6.89348	-3.31621	0.017836	0.646767	-2.8255	NM_207299	54886	LPPR1
ofQHS9IDR4KBTUeWl4	0.940743	6.46566	3.31526	0.0178561	0.646767	-2.82658	NM_019069	54554	WDR5B
9eKRsSTgvRwufkEwUk	-0.87968	5.32591	-3.31213	0.0179227	0.646767	-2.83018	XM_942958	642236	LOC642236
Qo4IeVDtfLhBJw0S1I	1.60266	6.90614	3.31186	0.0179284	0.646767	-2.83049	NM_014491	93986	FOXP2
HUIg9aBUBp2dAkfz6Q	0.88252	6.61306	3.30995	0.0179691	0.646767	-2.83267	XM_001719129	100133747	LOC100133747
xKV99iuV0Vepluhexg	0.9089	6.49991	3.30894	0.0179907	0.646767	-2.83384	XR_015850	390705	LOC390705
lUaciDeuu1AO3tSu6k	0.842162	9.18205	3.30521	0.0180707	0.646767	-2.83812	NM_001024736	80381	CD276
cqfqEpd4XerNf0cO9k	0.920093	6.12007	3.304	0.0180967	0.646767	-2.83951	NM_173555	219743	TYSND1
6En0Cv16qtFJWPovkc	-0.852878	5.6779	-3.30277	0.0181232	0.646767	-2.84092	AW593305
oojru14EuydK0n4H9Q	-0.971575	10.9826	-3.30164	0.0181475	0.646767	-2.84221	NM_002063	2742	GLRA2
QKFARVRVj4heauedxA	-1.06128	7.58899	-3.29775	0.0182317	0.646767	-2.84668	XM_939387	650298	LOC650298
ZNPpfBVeXjtSuBhdbo	0.84824	6.91762	3.29565	0.0182774	0.646767	-2.8491	NM_001037984	124565	SLC38A10
KlC7rqPp47aO7rKPj4	0.834288	5.93267	3.29198	0.0183574	0.646767	-2.85332	CX787363
lOqRCBFOeJf5fiDmic	-0.956766	5.50476	-3.29193	0.0183585	0.646767	-2.85337	XM_941509	652164	LOC652164
xU6gv7iV5F_6CF5ujw	-0.994222	6.71337	-3.28969	0.0184076	0.646767	-2.85596	XR_037871	729222	LOC729222
B6iVeoJ5pnX83juvyw	0.838126	6.45855	3.28608	0.0184868	0.646767	-2.86011	NM_017450	10458	BAIAP2
QkXgJ9dhN7wwJbKV_0	0.888444	7.67169	3.28537	0.0185026	0.646767	-2.86093	NM_001168	332	BIRC5
0VTlW66OO0KdCAySEI	0.950624	6.32563	3.28499	0.0185111	0.646767	-2.86137	NM_207108	460	ASTN1
Q3dVN3rdAlLVJeF3RQ	1.04283	5.91434	3.28483	0.0185145	0.646767	-2.86155	NM_005477	10021	HCN4
ilDp8S.e3rTegfgA10	0.992194	7.10049	3.28464	0.0185187	0.646767	-2.86177	NM_018132	55166	CENPQ
BpL3r.oHjVIPcX5Kco	1.10998	7.16562	3.28113	0.0185964	0.646767	-2.86581	AA582474
xUTexJvhB3BwCjxJXw	-0.910851	5.3721	-3.27696	0.0186892	0.646767	-2.87062	NM_015565	26046	RNF160
fZWCKiEiO5IvhS7mjg	1.10123	5.55355	3.27561	0.0187193	0.646767	-2.87218	NM_001007023	1734	DIO2
Qltnt5L3Kfsl.kcFeU	0.865749	6.01653	3.27499	0.0187332	0.646767	-2.87289	NM_201599	9203	ZMYM3
6i3R7UVfZ7Ug9VJ__o	0.908054	6.08612	3.27484	0.0187365	0.646767	-2.87306	NM_183239	119391	GSTO2
uKH_4KD656PLo75zeo	-1.11652	5.68487	-3.27403	0.0187546	0.646767	-2.874	NM_138455	115908	CTHRC1
BjV6vle1QXX7yuf1TI	1.55644	6.69404	3.27338	0.0187693	0.646767	-2.87475	NM_004767	9283	GPR37L1
W457j5XovXlOE6AXro	-1.16209	5.76369	-3.27271	0.0187842	0.646767	-2.87552	NM_020697	3788	KCNS2
f5wXpedKfVFe5qkRVQ	0.854115	8.05991	3.27084	0.0188262	0.646767	-2.87768	NM_005629	6535	SLC6A8
fgCwEDsp6GW6dEXsNU	-0.877834	6.86158	-3.27078	0.0188275	0.646767	-2.87775	NR_021485	93556	C3orf50
iF7lChFBpJNJC1u_3U	1.4553	6.17374	3.27048	0.0188343	0.646767	-2.8781	NR_024482	100130717	CECR4
HqWCi.kl.aWgeU31LA	0.902301	6.44499	3.26999	0.0188454	0.646767	-2.87866	XM_929340	653737	LOC653737
9qOiEEgDoAlJaS4IuE	1.06898	6.17314	3.26884	0.0188713	0.646767	-2.87999	NM_018164	55726	C12orf11
HRHtFKvP5NQqJ6D4sU	0.85929	9.9335	3.26496	0.018959	0.646767	-2.88447	NM_012342	25805	BAMBI
0RAOh14LISLLiv0_V0	-1.51208	6.17918	-3.26439	0.0189719	0.646767	-2.88513	NM_014421	27123	DKK2
fctt136XSSd9XvfHr4	1.12889	6.49592	3.26007	0.01907	0.646767	-2.89011	NM_001040443	51131	PHF11
cS.0j7p1KX7v3T8LJE	-0.997645	9.19288	-3.25921	0.0190898	0.646767	-2.89111	NM_005668	7903	ST8SIA4
Zi4cIc2yKL66OkK_3Y	-0.882543	5.51661	-3.25906	0.0190931	0.646767	-2.89128	NM_019016	192666	KRT24
KEKHgRVRVj8he4ueVE	-1.26195	7.29717	-3.25899	0.0190948	0.646767	-2.89137	XR_037771	100133823	LOC100133823
KhPr3x.7OeXXe5XVIY	1.40045	7.17117	3.25865	0.0191026	0.646767	-2.89176	NM_021165	57795	FAM5B
ip7RfKsh4CkOx48j_k	-0.976266	5.78944	-3.25751	0.0191285	0.646767	-2.89307	XM_926731	643396	LOC643396
TQFftX_U7ooC5eXetY	1.10607	7.1082	3.25736	0.019132	0.646767	-2.89325	NM_024344	825	CAPN3
WED0xwIKTiAHRGoSIU	-0.835325	5.37273	-3.25701	0.01914	0.646767	-2.89365	XM_496684	441007	LOC441007
Wyz6r37J7wA_3nUNSo	-0.846349	7.99042	-3.25623	0.0191579	0.646767	-2.89456	XM_939253	654096	LOC654096
QoO7SDNSq4Ie9v1SOk	-1.05225	5.44908	-3.2546	0.0191953	0.646767	-2.89644	XM_001127577	1139	CHRNA7
x0g_UAboJB4jtfQyuo	1.18845	5.69351	3.25308	0.0192304	0.646767	-2.8982	XR_038820	653162	LOC653162
ZW7iUtSirsL3g69fng	-1.39911	10.5475	-3.25239	0.019246	0.646767	-2.89899	NM_015529	26002	MOXD1
HBUuTsZXeI5DARfgQI	-0.824238	11.2872	-3.25156	0.0192654	0.646767	-2.89996	NM_014841	9892	SNAP91
rcIsIe6zKoNTilrhAU	0.95304	6.07241	3.2486	0.0193338	0.646767	-2.90339	XM_001720539	100134209	LOC100134209
TfS5enX.0nd1aGXuKc	-0.85845	5.55072	-3.24859	0.019334	0.646767	-2.9034	XM_928726	645718	LOC645718
0uudhh1fRtSlFxN2rg	0.918903	6.59826	3.24804	0.0193466	0.646767	-2.90403	NM_015944	51005	AMDHD2
3V0Xf4B3obPzp1F1UU	0.914793	5.87448	3.2476	0.0193569	0.646767	-2.90454	NM_021228	58506	SCAF1
B0iRUYDid0C9ApOUgw	0.932571	6.56131	3.24368	0.0194481	0.646767	-2.90909	NM_198557	375287	RBM43
f9ih95Wh21Whm1BM0A	-0.958017	5.62013	-3.2428	0.0194686	0.646767	-2.91011	XR_038546	100134424	LOC100134424
66rdK.n.nv6OVSRfVk	-0.834336	5.40001	-3.24274	0.01947	0.646767	-2.91018	XM_001132826	730184	LOC730184
6pFNUgQI29IuHUTUi4	0.874645	5.85802	3.24143	0.0195006	0.646767	-2.91169	BF516283
WwEX2r5JUYXRevUsUc	-0.891272	5.61044	-3.2412	0.0195058	0.646767	-2.91195	XM_001128725	7364	UGT2B7
0lQpzJV19DPhcGqiAI	0.927109	8.54337	3.2399	0.0195363	0.646767	-2.91346	NM_030752	6950	TCP1
WqeIs6oAg0IheHllB0	0.91265	6.54799	3.23826	0.0195747	0.646767	-2.91536	NM_152268	25973	PARS2
0EeqIBXUjkuHuoKT3k	0.875266	5.738	3.23719	0.0195999	0.646767	-2.9166	NM_001037735	57232	ZNF630
flAg_ssqogSIonqc6g	0.925024	5.61045	3.23703	0.0196038	0.646767	-2.9168	NM_020672	57402	S100A14
xiigiimMp_ehCveihg	0.834657	5.91655	3.23657	0.0196145	0.646767	-2.91732	NM_001092	29	ABR
lSBGgT3qR6goQ_f8pc	1.11741	5.84231	3.23522	0.0196464	0.646767	-2.91889	BX093283
TiSqIDJIqn6KtEysjo	1.01685	7.67841	3.23492	0.0196533	0.646767	-2.91923	NM_002870	5872	RAB13
34lG83aZ6.WLFnge6s	0.838409	8.20776	3.23469	0.0196588	0.646767	-2.9195	NM_005331	3049	HBQ1
rnX.J5Gl7fyuUu45Fo	0.870016	7.9493	3.23328	0.019692	0.646767	-2.92114	NM_007277	11336	EXOC3
ZdUU95eUzl7Vf9dQFc	-0.840569	5.77087	-3.23317	0.0196946	0.646767	-2.92126	XM_938935	11247	NXPH4
0aS6Ig62rrSU4fVQtQ	1.36775	7.88215	3.22937	0.0197847	0.648762	-2.92568	NM_000827	2890	GRIA1
6MeKXoSuC4UiJAKQKo	-0.987715	8.74315	-3.2266	0.0198507	0.648886	-2.9289	NM_002246	3777	KCNK3
uk7Fop4iIIr2IernxI	-0.993331	6.60679	-3.22496	0.0198898	0.648886	-2.9308	NM_015662	26160	IFT172
ZUj8k65UD6VSQkGX3g	1.59418	6.64965	3.22397	0.0199136	0.648886	-2.93196	XR_037215	729839	LOC729839
KpB1goQYjCRf0QXagY	-3.29963	7.7208	-3.22097	0.0199855	0.648886	-2.93544	NM_004484	2719	GPC3
6Vm2tdSL_4KrsBO2i0	-1.13953	8.22198	-3.22079	0.0199897	0.648886	-2.93564	NM_001017397	55521	TRIM36
uJFo9.dq95ck0HqUbY	-1.05212	8.73525	-3.22065	0.0199931	0.648886	-2.93581	NM_014271	11141	IL1RAPL1
6SgX_SpTdFTkkwpIJQ	-0.921202	5.61053	-3.22063	0.0199937	0.648886	-2.93584	NM_003433	7691	ZNF132
ue1ESvt17t9t9nm7h8	-1.17658	5.77362	-3.21838	0.0200478	0.649691	-2.93845	XM_497474	441737	LOC441737
xiKzicoqkSIcarnoDo	-0.884026	5.89005	-3.21127	0.02022	0.654311	-2.94672	BM704202
xVEhAn9NdPK76HSXBY	0.874184	6.94228	3.20761	0.0203093	0.656058	-2.95098	XM_001722644	728931	LOC728931
x4Tnp.7lQnRSV5lF0c	1.31853	11.1811	3.2066	0.020334	0.656058	-2.95216	NM_006617	10763	NES
QsuV5SVdX0_f08SFKs	0.86478	5.52597	3.20488	0.0203761	0.656058	-2.95416	NM_170601	54414	SIAE
utFe59eVCMeFT4FVAk	0.871692	7.94029	3.20305	0.0204211	0.656058	-2.95629	NM_015254	23303	KIF13B
H10BkpQB2KRdTVQlyg	-1.00445	5.54779	-3.20192	0.0204489	0.656058	-2.95761	NM_001013838	146206	RLTPR
up.RecgEx__UH_U3FE	-0.910432	7.24799	-3.19903	0.0205203	0.656058	-2.96098	NM_020390	56648	EIF5A2
65HEaoJ6COoSL_Ekl4	0.863484	7.60736	3.19837	0.0205367	0.656058	-2.96175	NM_004470	2286	FKBP2
6paokC7fB97f4f1Sb4	1.24488	10.3152	3.19529	0.020613	0.656058	-2.96534	NM_002430	4330	MN1
KVVo6CCiguNYA3qcLk	0.929252	6.16737	3.19317	0.0206659	0.656058	-2.96782	NM_003927	8932	MBD2
onqA0U7oBQkBu_5NJY	0.923843	8.17638	3.19044	0.020734	0.656058	-2.971	NM_001007189	492311	C5orf53
01S9SfXAMhLqzakktE	1.34472	6.24687	3.18891	0.0207723	0.656058	-2.97279	NM_203343	2035	EPB41
frhAHi16oC4etbrIlo	0.91098	7.15149	3.18889	0.0207729	0.656058	-2.97281	NM_001532	3177	SLC29A2
TXTKh.l14SS.OrvT7o	0.923748	7.60845	3.1887	0.0207775	0.656058	-2.97303	NM_000611	966	CD59
3qMjwH5TjeCKir.9O0	-1.03597	5.68485	-3.18869	0.0207779	0.656058	-2.97305	NR_002965	677812	SNORA29
fnnsEqHJEhEaOLqtP0	-0.90018	5.19128	-3.18856	0.0207811	0.656058	-2.9732	NM_175862	942	CD86
Nb5O.qOunXvt_Z3qC0	-1.09945	8.34361	-3.18771	0.0208024	0.656058	-2.97419	NM_004603	6804	STX1A
iCFcx3S3VQVFVCie6g	0.829	7.4054	3.1876	0.0208051	0.656058	-2.97431	NM_133476	171017	ZNF384
rhN6IdevSoAS5qeE80	-0.83964	5.56706	-3.18751	0.0208075	0.656058	-2.97442	XM_930098	644474	LOC644474
KeImOqcz4N3s5HiB4k	0.85887	8.76753	3.18275	0.0209273	0.657653	-2.97998	NM_203464	205	AK3L1
6VOA0UNCl1vfcCPLU0	0.941528	6.17908	3.18263	0.0209303	0.657653	-2.98012	NM_006499	3964	LGALS8
TN4l1ZIoOSDhlGkZKM	0.98954	7.69996	3.18197	0.0209472	0.657653	-2.9809	NM_001031693	11147	HHLA3
urXx511RBKglY0ve0s	1.56888	9.30385	3.17827	0.0210411	0.658627	-2.98523	NM_031461	83690	CRISPLD1
EoKndJUqNKh6nn5.c8	0.853888	5.81898	3.17795	0.021049	0.658627	-2.98559	NM_031232	63941	APBA2BP
cnKPS1r0il4PTnFzus	0.870264	5.96962	3.17646	0.0210872	0.658627	-2.98734	XM_939946	29044	C9orf38
BRoloCARNdwHQoebhY	-0.856011	5.77685	-3.17606	0.0210973	0.658627	-2.98781	XM_944377	643719	LOC643719
KWJd_CU98SOOBSFGlY	-1.58937	6.57809	-3.17262	0.0211851	0.659257	-2.99183	NM_022893	53335	BCL11A
oN71X8JOEdzX9_6N_c	1.39668	6.27876	3.17174	0.0212078	0.659257	-2.99286	NM_016206	389136	VGLL3
3vtSvc_UIO77UA5e.I	0.893792	13.8857	3.17168	0.0212094	0.659257	-2.99293	NM_013269	29121	CLEC2D
TUeqKyKA4SIBSA4SSI	0.956372	6.06857	3.17062	0.0212366	0.659257	-2.99417	NM_080667	112942	CCDC104
uV.m.kub.HQslIBFUY	-1.18584	5.61373	-3.16725	0.0213232	0.660376	-2.99812	NM_018593	117247	SLC16A10
WNQVcgWb6v7q7dudJQ	1.27909	6.0705	3.16525	0.0213751	0.660376	-3.00047	NM_016818	9619	ABCG1
lenPoKKI94Iwoo5R6A	0.87905	7.73712	3.16471	0.0213889	0.660376	-3.00109	XR_042101	643911	LOC643911
63Qsipv3rbSjE5qmgo	0.952114	6.40754	3.1636	0.0214178	0.660376	-3.0024	NM_007069	11145	PLA2G16
WUn5.vkZepD9JShPKE	-0.923271	5.56152	-3.16329	0.0214257	0.660376	-3.00275	NM_022049	54112	GPR88
lkni155NeokCTw9A4o	-1.09485	7.90153	-3.16229	0.0214516	0.660376	-3.00393	NM_006581	10690	FUT9
cC5CCiIU2KOqcoqJ5I	1.04294	5.94751	3.15793	0.0215652	0.661471	-3.00904	NM_198954	4521	NUDT1
cMuilkktKhP3gmJt9g	-0.873382	13.8444	-3.15766	0.0215724	0.661471	-3.00936	NM_001093731	728937	LOC728937
63qiFIz0iF91yO5e9Q	0.809574	5.54234	3.15609	0.0216136	0.661471	-3.01121	XM_001714058	100101122	FLJ44451
Wf7lN5b9XLnqTUtJXQ	-0.824199	9.34175	-3.15531	0.021634	0.661471	-3.01212	NM_001098622	342977	NANOS3
rXxe1EQDSr7eZRYKkk	0.81743	5.53128	3.15518	0.0216373	0.661471	-3.01227	NM_021075	4731	NDUFV3
Z1YqZerXVJ4aSwNRLg	0.995567	8.84002	3.15354	0.0216805	0.661471	-3.0142	NM_015166	23209	MLC1
3kkAUB6t9J.NVv35Co	-0.988304	9.04222	-3.15201	0.0217206	0.661471	-3.01599	NM_005329	3038	HAS3
KIg4JfmuYUqpSXhLrg	-0.809888	5.30361	-3.15171	0.0217285	0.661471	-3.01634	XM_371118	388478	SDCCAG3L
TRRClOjuqtz1ISHwqc	0.863601	6.40875	3.15065	0.0217566	0.661471	-3.01759	NM_001080412	253461	ZBTB38
EKUXHV55F4aJ2WH1LE	0.858922	5.66274	3.14953	0.0217861	0.661471	-3.0189	XM_928333	645289	LOC645289
EaikaWI7EYISi0OiPc	-0.85861	8.40445	-3.14651	0.021866	0.662991	-3.02245	NM_000904	4835	NQO2
NnMe15_xBOv6rgqigI	1.78458	6.24247	3.14389	0.0219358	0.66353	-3.02553	NM_007125	7404	UTY
foiRIehXnGN3foujSE	-5.21452	7.50535	-3.14359	0.0219438	0.66353	-3.02588	XM_001725603	100128252	LOC100128252
cdUNFmemjnRVtMJIBw	0.94241	7.9712	3.13969	0.0220478	0.665765	-3.03046	NM_024893	79953	TMEM90B
9kmEFbXdWL.0weJUdk	-0.855796	7.62084	-3.13673	0.0221274	0.667258	-3.03395	NM_005360	4094	MAF
QuRIVe73mrgQeVHBSE	-1.06021	5.43684	-3.13373	0.022208	0.66791	-3.03747	NM_018344	55315	SLC29A3
xaJ6eR9IO0u7oogxXo	-0.814594	7.54669	-3.13368	0.0222093	0.66791	-3.03753	XM_934880	93556	LOC93556
3jvh74N06QRS2Op7eE	-1.10922	7.47026	-3.1275	0.0223768	0.672033	-3.0448	NR_029493	406991	MIR21
0QZNAJ6HXjL1VQX.XU	-0.894964	5.19087	-3.12617	0.0224133	0.672217	-3.04638	BX111354
KXqeJ6oh.oh6LhT5VA	-0.876715	5.37607	-3.11926	0.0226024	0.675788	-3.05451	NM_182566	284013	VMO1
rJ5BNB6TETV7jTi3p0	0.921223	5.81703	3.11883	0.0226142	0.675788	-3.05502	NM_006217	5276	SERPINI2
3qllo1KhDqL1.EpoXg	0.854935	5.55148	3.11848	0.022624	0.675788	-3.05544	XM_001714998	100128139	LOC100128139
uWeCeygmU99Xs3B6p4	1.08315	9.47119	3.11496	0.0227212	0.676569	-3.05959	NM_021626	59342	SCPEP1
l0XZ4iWtetmqE3d19c	-1.07906	6.4419	-3.1147	0.0227284	0.676569	-3.0599	XM_371106	388458	LOC388458
cVO3ULuzmu_IgBeLVE	-1.12866	7.42265	-3.11347	0.0227625	0.676569	-3.06135	NM_003151	6775	STAT4
0reHS9eaoH0UuFS0uU	-1.36829	5.84374	-3.11311	0.0227724	0.676569	-3.06177	NR_003674	387628	KGFLP1
Tq7nSJKqXgg6dd78QQ	0.94066	7.39369	3.10994	0.0228605	0.677497	-3.06551	NR_003711	100124541	SNORA11D
9kI58cURb.Xa6VDJ24	-0.884178	8.0018	-3.10979	0.0228648	0.677497	-3.06569	NM_018400	55800	SCN3B
NVN5LdA.C91SyI_L_I	-2.2096	6.01003	-3.10716	0.0229381	0.67794	-3.06879	NM_014421	27123	DKK2
upUh1EuH5RP5VU.og4	-0.89455	8.02107	-3.10706	0.0229411	0.67794	-3.06891	NM_032447	84467	FBN3
6593KVeuT0AF14KUmg	0.847252	6.35228	3.10435	0.0230169	0.67822	-3.07211	BQ277269
ZREl_sV3tzsApeH2Gk	-0.845701	7.33991	-3.10352	0.0230404	0.67822	-3.0731	BF509118
6VE8ScX3J.LOsufT0E	1.90532	5.87814	3.10176	0.0230897	0.67822	-3.07517	NM_003411	7544	ZFY
QXMgDkil4rgZCrTKTU	1.60537	5.76894	3.10024	0.0231327	0.67822	-3.07697	CN357235
xXp5A0lTaS79_J1Syo	-0.862195	5.26256	-3.09949	0.0231539	0.67822	-3.07786	NM_138429	24146	CLDN15
3i4kVIO74FBVRVwceE	1.45666	11.4555	3.09601	0.0232525	0.67822	-3.08197	NM_001007097	4915	NTRK2
BR4brS8hMb6.UoyKVM	0.805625	8.37267	3.09529	0.0232728	0.67822	-3.08282	NM_178539	338811	FAM19A2
6qu6r1vdX1XVHgv7nw	-0.942678	6.14606	-3.09486	0.0232851	0.67822	-3.08333	NM_032843	84929	FIBCD1
6mOlCnvwmEer6AR_nc	1.4317	6.12522	3.09395	0.0233112	0.67822	-3.08441	NM_130897	83657	DYNLRB2
cgCgvTRjNCgjuWXUCI	-1.20423	5.65403	-3.09335	0.0233282	0.67822	-3.08512	XR_017162	646243	LOC646243
oFVEhVvXUl5uVcF6f8	0.83439	5.94406	3.09185	0.0233709	0.67822	-3.0869	NM_014508	27350	APOBEC3C
EeUo6slf7GrX6OssrQ	-0.791374	5.63078	-3.09011	0.0234205	0.67822	-3.08895	NM_001013615	541468	C1orf190
Qv3f44UoIDVJFUlEp4	0.843632	5.7772	3.08995	0.0234253	0.67822	-3.08914	NM_178841	115992	RNF166
3kH_Ikuq5_knve7.Uo	-2.88313	7.37747	-3.08972	0.0234319	0.67822	-3.08942	NM_001013031	114815	SORCS1
W.QKefUblmuXJTuYog	1.36721	8.17898	3.08883	0.0234572	0.67822	-3.09046	NM_002910	5973	RENBP
9ni1Ld3VccQtVPnutU	-0.868785	5.40762	-3.0877	0.0234897	0.67822	-3.0918	NM_000351	412	STS
31IB6o6Dch_4mmuuXk	-1.11845	6.67539	-3.08757	0.0234936	0.67822	-3.09197	NM_015888	51361	HOOK1
3deudXerVXr77JJ8Hs	-0.794555	5.56682	-3.08608	0.0235364	0.67822	-3.09373	NM_003745	8651	SOCS1
6qOXOeelwBRHSAYoXI	0.866616	7.35484	3.08574	0.0235461	0.67822	-3.09413	NM_178006	90627	STARD13
rXe5eL3V77dAmsVNdU	-1.9938	5.77688	-3.08399	0.0235964	0.67822	-3.0962	NM_004137	3779	KCNMB1
K0VJOvEMElJJ5JAUwI	-0.794156	5.72349	-3.08257	0.0236374	0.67822	-3.09788	NM_178011	347731	LRRTM3
uUDpMfEIaOQXq18rZ4	-0.886498	6.72912	-3.08202	0.0236535	0.67822	-3.09854	NM_173698	286499	FAM133A
QftFOXVyDAeX.jhahg	1.38899	7.51375	3.08064	0.0236935	0.67822	-3.10017	NR_003009	677776	SCARNA8
6lQDrB7dSBJBRPg9_4	-1.04948	6.0907	-3.07897	0.0237419	0.67822	-3.10215	NM_016467	94101	ORMDL1
3RVYnZOe0VPUlwO4Uw	-1.00426	5.18771	-3.07874	0.0237486	0.67822	-3.10242	NM_181270	113540	CMTM1
QXlVEVHURSwwAlFER4	-2.52405	6.55442	-3.07819	0.0237646	0.67822	-3.10308	NM_000364	7139	TNNT2
u6CABK3SVKtdnR1dHU	0.877593	8.23353	3.07678	0.0238056	0.67822	-3.10474	NM_006116	10454	MAP3K7IP1
6pENE15cAfelRNUUVI	-1.10205	7.34758	-3.07668	0.0238085	0.67822	-3.10486	NM_001014797	3778	KCNMA1
3dyqOiqourz_RTvcL0	-0.842872	6.0682	-3.07482	0.0238629	0.678897	-3.10707	BX092639
foLlRXQFHd4IUpW.cc	-0.865814	5.9394	-3.07367	0.0238965	0.678979	-3.10844	NM_172215	10645	CAMKK2
3Ug3LqOgv.nE7zUVSk	-1.14104	5.83687	-3.06928	0.0240251	0.68096	-3.11364	NM_018371	55790	CSGALNACT1
BVCReghOUjU7ksOXro	0.789591	8.42304	3.0692	0.0240277	0.68096	-3.11374	NM_000991	6158	RPL28
3J6IUSTR6H5SEELpkg	0.81086	6.79951	3.06744	0.0240794	0.68155	-3.11582	NM_152290	93190	C1orf158
N_mNODjh4EqfkrnjlI	0.797358	7.4445	3.06118	0.0242651	0.68593	-3.12327	NM_001113411	55277	FGGY
Z.Ch545VdKXVUL_ep8	0.970592	6.90855	3.05696	0.0243908	0.687802	-3.12827	NM_001040196	57085	AGTRAP
9Qj5ZfXlJeEneguvaQ	-0.862217	5.35672	-3.05673	0.0243978	0.687802	-3.12855	XM_001714310	100134515	LOC100134515
0lRqKehIp7JQRDRfx8	-0.929303	10.2626	-3.05584	0.0244245	0.687802	-3.12961	NM_015557	26038	CHD5
onfjKH18JOGoAUBG9U	1.13165	7.56523	3.05393	0.0244817	0.688291	-3.13188	NM_000253	4547	MTTP
HcyeSsQi4VLhFJI4Fo	0.995618	5.26191	3.05319	0.0245041	0.688291	-3.13276	DA645971
u_aF6aI5m9n2PspT18	0.898239	6.76099	3.05077	0.024577	0.689165	-3.13564	XM_374029
rqEWBHqQCINV5fV_20	-1.16907	5.37087	-3.04997	0.024601	0.689165	-3.13659	NM_152719	220082	SPERT
TqB6Tx6Bw6.wXXwUUk	1.01893	7.84518	3.04886	0.0246347	0.689165	-3.13792	NM_001077628	51107	APH1A
ioRcQQngBQo4lUmoBk	-2.05485	6.07321	-3.04642	0.0247087	0.689165	-3.14082	NM_001769	928	CD9
EAyod9cqgAqqeouMio	1.08837	5.54741	3.04638	0.0247098	0.689165	-3.14086	NM_173799	201633	TIGIT
EhX_nXiQU4RX6cRQJ0	-0.873886	5.51949	-3.04598	0.024722	0.689165	-3.14134	BX092644
lc17u5c4j6uS7Ne8nU	-1.36099	7.09516	-3.04403	0.0247814	0.689952	-3.14367	NM_014959	22900	CARD8
iwASEVJ5YpACiUpnV0	-1.11539	5.46485	-3.04024	0.0248969	0.691912	-3.14818	NM_006160	4761	NEUROD2
EquNJ1BS6SSLrp31y8	0.889611	6.06396	3.03933	0.0249248	0.691912	-3.14926	NM_001004343	440738	MAP1LC3C
6u.OOLSLn.Xa6hL56U	0.790201	10.6363	3.03866	0.0249456	0.691912	-3.15007	AK026966
r_Vfle6oeEMSa4JRwo	-0.959718	7.47105	-3.0348	0.025064	0.693572	-3.15466	XM_373461	387683	LOC387683
6eddIiHfUieiepElMI	-0.786584	6.59946	-3.0338	0.025095	0.693572	-3.15585	NM_006578	10681	GNB5
cX11UNeHp1yoKoKdeg	0.774867	6.06921	3.03297	0.0251208	0.693572	-3.15685	NM_021939	60681	FKBP10
owCwEKe5MunTl7H9oo	-0.972822	5.82009	-3.03202	0.0251502	0.693572	-3.15798	BF511024
ThOuioJqCnfe6TZGNw	1.13093	5.72731	3.03163	0.0251621	0.693572	-3.15844	NM_024760	79816	TLE6
KdJIIrrgoIlQihNJms	-1.08906	5.79873	-3.03007	0.0252106	0.694045	-3.16031	XM_001130116	728111	LOC728111
og1XWQj0xLRSglTt_k	0.957732	6.71945	3.02457	0.0253818	0.697889	-3.16687	NM_001101376	440585	FAM183A
fnhy0c6N2EoV4EAdT4	-0.810809	5.23799	-3.02161	0.0254746	0.699229	-3.17041	BX094420
QlY5uVChClPCE9tPYA	-0.826735	13.0642	-3.02002	0.0255244	0.699229	-3.1723	XM_942527	650646	LOC650646
Noh415TR55AkgRiHQo	-0.796904	9.38836	-3.02	0.0255253	0.699229	-3.17233	NM_138453	115827	RAB3C
WdJv_uwppQIKOaJUkc	0.896217	8.64709	3.01703	0.0256188	0.69959	-3.17587	NM_032705	84791	C1orf97
BOt7fV8oAioiohUCho	0.805944	6.73174	3.01679	0.0256264	0.69959	-3.17616	NM_007222	11244	ZHX1
3Uopeojkno6ppeSFeU	1.0324	5.9678	3.01657	0.0256333	0.69959	-3.17642	NM_015166	23209	MLC1
urq61BTQDuscOUys3E	0.849296	5.88853	3.01427	0.0257061	0.7001	-3.17917	XR_001345	84837	C14orf128
o6KeC_ijp_JUYjoL5I	-0.818218	5.54845	-3.01391	0.0257175	0.7001	-3.1796	NM_170709	23678	SGK3
3ECi90qeUF9ywK_LrI	1.31764	7.4993	3.01156	0.0257923	0.7001	-3.18242	NR_003139	677765	SCARNA18
T03kDulKfqgQ465ECk	1.07203	5.87916	3.00762	0.0259178	0.7001	-3.18712	NM_022168	64135	IFIH1
iVcVNfja05cl4V.LAk	1.5516	6.21713	3.0075	0.0259217	0.7001	-3.18727	NM_173087	825	CAPN3
9tRRNIdIUg.4cXS4eo	1.47768	8.77383	3.00691	0.0259407	0.7001	-3.18798	NM_001796	1006	CDH8
6rUUvSSXtd0n33Kunw	-0.82785	5.36224	-3.0058	0.0259763	0.7001	-3.18931	BG941175
BRXl.lV9VIAgRvjTqY	-1.00544	7.19373	-3.00577	0.0259773	0.7001	-3.18934	XR_038651	100131767	LOC100131767
cXuAVLt8hB7p_JFF54	0.820491	9.97997	3.00271	0.0260756	0.7001	-3.193	NM_001402	1915	EEF1A1
0SdlZFXTpRL0knoKCM	-1.30261	9.5735	-3.00216	0.0260933	0.7001	-3.19366	XM_938166	642956	LOC642956
Eu.c1UJfXrt1B1xVPk	-0.885825	5.4292	-2.9999	0.0261663	0.7001	-3.19637	NM_014571	26508	HEYL
NUVcF6fPVB53lR7gFE	0.815681	5.81506	2.99946	0.0261806	0.7001	-3.1969	NM_002103	2997	GYS1
EWX22SIXfnq.QQG5T4	-5.06402	8.08184	-2.99802	0.026227	0.7001	-3.19862	NM_004867	9452	ITM2A
rD71RbXR66NUR0dV0U	-1.18765	6.15675	-2.99619	0.0262863	0.7001	-3.20081	NM_014989	22999	RIMS1
ZpSvKfq4nn95ffrERI	1.1241	5.58374	2.99542	0.0263116	0.7001	-3.20174	NM_024593	79645	EFCAB1
fcX11.dKULtP9oqaqQ	0.821117	5.54141	2.99504	0.0263239	0.7001	-3.20219	BM671800
uqy3pKERJD1d0vyipY	1.25307	7.55382	2.99486	0.0263296	0.7001	-3.2024	NR_003012	677780	SCARNA11
E9Ikn0LeqtDIicg4lE	-1.08604	6.05501	-2.99308	0.0263877	0.7001	-3.20454	AA431235
lklI6yJkjlRR4CLh.g	1.20378	6.04618	2.99188	0.0264269	0.7001	-3.20598	NM_033294	834	CASP1
ZeX7orHroIx6ueeHns	-0.890342	5.27461	-2.99129	0.0264463	0.7001	-3.20669	XM_001714548	100132811	LOC100132811
KTqOT7xKC1fldcAlF0	-2.04588	9.53339	-2.99097	0.0264568	0.7001	-3.20707	NR_004845	644936	LOC644936
KShxEs6ueXeNNt5d.k	0.80603	9.68268	2.99085	0.0264608	0.7001	-3.20722	NM_080546	23446	SLC44A1
Td6eS8Drf_T.nen9KU	0.764302	9.87224	2.9896	0.0265015	0.7001	-3.20871	BC030766
9lz2eRwe7WOblRIQpQ	-0.793351	12.8521	-2.98866	0.0265323	0.7001	-3.20984	NR_002309	441502	RPS26P11
BBSeyAwlvV4gV1l49U	-1.59215	6.29178	-2.98699	0.0265871	0.7001	-3.21184	NM_002699	5453	POU3F1
xl19Xu56ot00WVXADg	0.778187	5.49357	2.986	0.0266199	0.7001	-3.21303	NM_025055	80125	CCDC33
BknpvSl50pt04X0ex8	-0.802657	6.22722	-2.9846	0.0266659	0.7001	-3.2147	XM_925901	642369	LOC642369
o0GIwm6C6HaNVmSXH0	0.795869	7.38728	2.9844	0.0266728	0.7001	-3.21495	NM_004341	790	CAD
3r3Ky6KlK6p2KBsu98	-0.990781	5.42854	-2.98391	0.0266887	0.7001	-3.21553	NM_016249	51438	MAGEC2
ZUVUQqiACyqCaOiABU	-1.01659	5.63852	-2.98157	0.0267662	0.7001	-3.21834	NM_005584	4081	MAB21L1
fXoo62USkTD0En8qgQ	1.07988	7.57259	2.9811	0.0267818	0.7001	-3.21891	NM_032780	84866	TMEM25
QUaQqpjXNOHwTQmZL0	-0.864683	9.5186	-2.98061	0.0267981	0.7001	-3.2195	NM_003716	8618	CADPS
ZdQ6HfW3Q5dT1Ae_3k	-0.806673	8.40409	-2.98004	0.0268171	0.7001	-3.22018	NM_002924	6000	RGS7
TirAuJclKK7_qdzZk0	-0.808824	9.3963	-2.97996	0.0268198	0.7001	-3.22028	NM_018988	54438	GFOD1
Kl6tZnd6sJ.WoJ.VqI	-0.833624	5.21646	-2.97933	0.0268405	0.7001	-3.22103	NM_178833	133308	NHEDC2
6VQofeoEor24T2icXg	0.783063	6.7484	2.97903	0.0268507	0.7001	-3.2214	NM_004563	5106	PCK2
B1JeWdeh5Xs3C10MBU	-0.909122	6.36778	-2.97857	0.0268657	0.7001	-3.22194	NM_133460	147686	ZNF418
orl7nMJJI.7qKAR_Io	-0.839465	6.31712	-2.97837	0.0268727	0.7001	-3.22219	NM_005905	4093	SMAD9
0pYPku3U0kv53U6kRg	-0.945295	7.78844	-2.97745	0.0269033	0.7001	-3.22329	NR_003070	692205	SNORD89
6RXFZOIK_qA9IvTKKk	-0.783015	5.63265	-2.97703	0.0269172	0.7001	-3.2238	NM_001013705	440337	LOC440337
3F4dNSe19AydbdXcVI	0.916366	9.75341	2.9733	0.0270418	0.700773	-3.22827	NM_019886	56548	CHST7
NeZfUgkrVAwJS5UXgA	0.794068	7.4099	2.97185	0.0270907	0.700773	-3.23002	NM_013370	29948	OKL38
ZinqApwOHzXU0vMElU	-1.06499	5.96484	-2.97172	0.0270948	0.700773	-3.23017	NM_203371	387758	FIBIN
ueJ11Wbl9ld6eQMB7w	-1.0186	5.826	-2.96982	0.0271587	0.700773	-3.23246	NM_015831	43	ACHE
utLdfxIqujs1uiiqX0	1.18371	6.18683	2.96936	0.0271743	0.700773	-3.23301	NM_015207	23252	OTUD3
0B2unl2eOJ63mNeDqo	0.77718	8.9717	2.96903	0.0271853	0.700773	-3.23341	NM_022872	2537	IFI6
6XoOFAO3VOgOadJ7so	-1.08776	5.51159	-2.96697	0.0272549	0.700773	-3.23588	XM_001715374	100132442	LOC100132442
xtCkCdLbVJJF0lN7II	-0.927259	5.38113	-2.96641	0.0272738	0.700773	-3.23656	NM_183040	84062	DTNBP1
Wp6ArV3uvN7yBLd7EQ	-0.780825	5.93039	-2.96424	0.0273474	0.700773	-3.23917	NM_001503	2822	GPLD1
rmtJwqIH5ugokOSES4	-1.12075	5.63625	-2.96266	0.0274012	0.700773	-3.24107	NM_020436	57167	SALL4
rNAegd0U_nderdKV2E	-0.765376	5.53867	-2.96184	0.0274291	0.700773	-3.24206	XM_939552	650463	LOC650463
ZrJe5N64u7Rif7x5QE	0.905884	6.29632	2.96028	0.0274822	0.700773	-3.24393	NM_001157	311	ANXA11
c1uhd4L33ugfeJd48I	-0.88368	6.12237	-2.9601	0.0274884	0.700773	-3.24415	XM_936220	54537	FAM35A
fAIuco_pS8IkqiF6eo	0.79815	5.58759	2.95912	0.0275218	0.700773	-3.24533	XM_371820	389389	FLJ90086
ieItNyiDJIu5C7KgJQ	0.805578	5.43387	2.95847	0.027544	0.700773	-3.24611	AW298401
ci3Uii9Cqd6QgA0Kp4	-0.787789	5.24719	-2.95829	0.0275503	0.700773	-3.24633	XR_042017	149421	C1orf215
rXkCUSq6J5UP06gXHE	-0.819921	5.51669	-2.95816	0.0275547	0.700773	-3.24649	XM_935766	641989	LOC641989
WVR2Uc5UBXejngA5R8	-1.04132	9.37893	-2.95706	0.0275924	0.700773	-3.24782	NM_005786	10194	TSHZ1
KDbv5Wm7LV4Qm5Xsog	1.28751	8.62349	2.95705	0.0275926	0.700773	-3.24782	NM_020851	57611	ISLR2
rVX30fX6B6C7z1wty4	-0.896111	6.91152	-2.95559	0.0276426	0.700773	-3.24958	NM_012184	200350	FOXD4L1
33Xt4Y53kvut7cXSCI	-0.856248	7.18237	-2.95543	0.0276481	0.700773	-3.24977	NM_001013690	401720	LOC401720
0C.ggFEnjpIAHSHt5A	-1.51012	7.49639	-2.95353	0.0277134	0.700773	-3.25206	NM_001444	2171	FABP5
6eXfmgerxFeke941CQ	-0.854892	10.7042	-2.95349	0.0277148	0.700773	-3.25211	NM_018712	55531	ELMOD1
Nt6oCnXu__JeUL7q5I	0.90597	6.80635	2.95262	0.0277447	0.700773	-3.25315	NR_003013	677781	SCARNA16
uJ6tZVpdIvmQwO8WFM	0.921548	7.35394	2.95148	0.0277841	0.700773	-3.25453	NM_145045	115948	CCDC151
fqNGqtIEAFPcgW6dUo	-0.851879	5.18639	-2.95147	0.0277846	0.700773	-3.25454	NM_001004330	440107	PLEKHG7
TR5aVLhFi9RVNp9TN8	0.764163	5.5485	2.95087	0.0278053	0.700773	-3.25526	NM_023083	11132	CAPN10
oWp0HnFgSPTcunE0kU	0.82068	8.02602	2.94906	0.027868	0.700773	-3.25745	NM_001003683	5136	PDE1A
itHp5txVk33nftU_uI	2.77804	7.02359	2.94895	0.0278718	0.700773	-3.25758	NM_006928	6490	SILV
ZuZuvXmDgilaooQrmU	-0.968609	5.36339	-2.94718	0.0279332	0.700773	-3.25971	NM_139320	89832	CHRFAM7A
fJZ5IYnmp3nlOCuCPA	0.852882	5.82644	2.94697	0.0279404	0.700773	-3.25997	XM_001133283	728919	LOC728919
07f4lVlifXbplqrQ3k	0.980667	6.32659	2.94608	0.0279713	0.700773	-3.26104	NR_002995	677842	SNORA76
r3kCqbknnu3juqEnfc	0.833066	6.40825	2.9456	0.0279879	0.700773	-3.26161	NM_080757	140851	C20orf127
0d83FzheYnlRRVS__Y	0.932283	6.17891	2.94353	0.0280601	0.701035	-3.26411	NM_016426	51512	GTSE1
37SdG6X8AFx9VlZKJ0	1.49288	5.91643	2.94349	0.0280617	0.701035	-3.26416	NM_000635	5990	RFX2
uuvlPhJ3mgSAfrUVB0	-1.15052	6.18612	-2.94231	0.0281027	0.701269	-3.26558	NM_001102562	441061	2015-03-11
HoR_r4PSwv13gkV4Ks	0.74436	7.96646	2.94116	0.0281431	0.70129	-3.26697	NM_001018054	7804	LRP8
Q8UiU7otIiq099ApSo	-0.808929	5.33264	-2.93829	0.0282436	0.70129	-3.27043	DB298233
BkUex1IejBJCJU3.AA	-1.07089	5.2706	-2.93812	0.0282496	0.70129	-3.27063	NM_174900	132625	ZFP42
KeGnXX_6GK_IC64Lmk	-1.0778	9.62116	-2.93796	0.0282554	0.70129	-3.27083	NM_004787	9353	SLIT2
fz5JTU36qdNTRFavnI	-1.63677	7.53545	-2.93777	0.028262	0.70129	-3.27106	AK024852
9v_itOuoo0XilKL_KU	-0.84827	8.76717	-2.93598	0.028325	0.701473	-3.27322	XM_935802	653829	LOC653829
Ejdqtaby30kWo3SEQQ	-0.78638	5.61414	-2.93576	0.0283327	0.701473	-3.27348	XM_001725751	100130592	LOC100130592
WIp6JFUAlKoC6KiIBs	0.766855	6.29596	2.93362	0.0284086	0.702166	-3.27608	NM_017573	54760	PCSK4
6grelJXVR5EnoaJXqI	-0.766523	5.68875	-2.93047	0.0285202	0.702166	-3.27988	AI241852
r160Xh.4OeQf3ULIVQ	-1.0203	5.51265	-2.93023	0.0285285	0.702166	-3.28016	XR_039623	100129499	LOC100129499
ZWh16Hk8oIXf1e1Q1U	1.4611	6.61738	2.92994	0.0285389	0.702166	-3.28052	NM_001006667	6866	TAC3
ledF0lkTE9DUbQoIlI	1.73337	6.65966	2.92948	0.0285554	0.702166	-3.28107	NM_148898	93986	FOXP2
c6_KQiK6qKQeuteJzc	0.826067	6.42432	2.92939	0.0285584	0.702166	-3.28118	NM_021948	63827	BCAN
ZnrfTReKUUp0JR575M	-0.950178	5.73356	-2.92649	0.0286619	0.702166	-3.28468	NM_020348	26507	CNNM1
H6eOcKeqyoLEK4lSLk	0.779364	5.84708	2.92637	0.0286662	0.702166	-3.28483	XM_946374	654342	LOC654342
lOSXVSgtDuKViFXQms	0.791514	7.50802	2.92396	0.0287524	0.702166	-3.28774	NM_152864	128414	NKAIN4
ER6dKLhJWD5fEs0QKk	1.23113	7.47218	2.92384	0.0287569	0.702166	-3.28789	NM_144581	112849	C14orf149
f6UCIHEx5UvQiGoMVI	-0.833132	7.98879	-2.92307	0.0287842	0.702166	-3.28881	NM_018451	55835	CENPJ
TKhvSp_t0k_6igCERU	-0.92905	6.82055	-2.92108	0.028856	0.702166	-3.29123	NM_176877	10207	INADL
rUu3HPy5Xp3P2tddVo	-0.99474	6.07981	-2.92108	0.028856	0.702166	-3.29123	XM_937579	648526	LOC648526
3XXt13tL_4Lj4T.snI	-0.811214	12.0378	-2.91982	0.0289013	0.702166	-3.29275	NM_130811	6616	SNAP25
rkoUujgKQrAilQjKek	0.760011	6.95942	2.91936	0.028918	0.702166	-3.29331	NM_007150	7739	ZNF185
T4QugoqkoqT3LSCiSY	0.89129	5.39626	2.9176	0.0289814	0.702166	-3.29543	AW844097
Zl1X6aZ654vnyFIIc8	0.945103	5.93601	2.91717	0.028997	0.702166	-3.29595	NM_017609	54777	C10orf92
9vctUuCSgoCr5Afino	-0.772125	8.39191	-2.91708	0.0290001	0.702166	-3.29606	NM_001105573	200933	FBXO45
Eo6oFmun1Oiv_kuE9I	0.764418	9.91921	2.91666	0.0290156	0.702166	-3.29657	XR_037510	100131866	LOC100131866
3SE1cen2eunTdgTUZQ	0.744999	8.97921	2.91592	0.0290422	0.702166	-3.29747	NM_198580	376497	SLC27A1
lkuRd00lStUuU_n0IA	-0.808575	5.94192	-2.91547	0.0290584	0.702166	-3.29801	NM_020546	108	ADCY2
6HobcQiV59o5cTL.6o	0.74109	5.74157	2.91547	0.0290586	0.702166	-3.29801	NM_199290	342538	NACA2
uopV8t7OjlBDuHzt6o	-1.7742	7.69767	-2.91235	0.0291719	0.703131	-3.30179	NM_000204	3426	CFI
rreiH3FbJKB0CHnu0k	0.800737	5.72749	2.91129	0.0292105	0.703131	-3.30307	NM_005591	4361	MRE11A
WnXRqY6e3.fh.s30eU	0.93398	6.94742	2.90821	0.029323	0.703131	-3.30679	NM_021133	6041	RNASEL
Nklk.sknf_44fLdwlY	-0.850201	5.52918	-2.90815	0.0293253	0.703131	-3.30687	XM_945277	55573	CDV3
HIky7_py6v3hJU6g5U	-0.853806	8.17846	-2.90791	0.029334	0.703131	-3.30716	NM_001491	2651	GCNT2
lWP3EEcSJHv5NVNdCE	1.65357	6.92715	2.90727	0.0293577	0.703131	-3.30794	NM_018365	55329	MNS1
xxdKhSDW6gqOheu9W8	0.947132	5.6104	2.90597	0.0294052	0.703131	-3.30951	NM_017911	55007	FAM118A
Nv7foHXoiOq94dP79Q	-0.774413	5.69741	-2.90567	0.0294163	0.703131	-3.30987	BX094617
9XwCj0QAf_UR_uXKV4	-1.12391	8.47271	-2.90508	0.0294382	0.703131	-3.31059	NM_016651	51339	DACT1
9NTkJVMAS9ck5IA5UY	-1.45401	10.4339	-2.904	0.0294777	0.703131	-3.31189	NM_139319	246213	SLC17A8
BXl3rbVOHFARRpE3s0	-1.13206	5.49223	-2.90263	0.0295284	0.703131	-3.31356	XM_001127359	727827	LOC727827
xlklMUl0Uj713tNP.k	-0.878952	5.48018	-2.90182	0.0295582	0.703131	-3.31454	CD242195
HkIjpy59dSUivgujeg	0.74914	5.65722	2.90117	0.0295824	0.703131	-3.31533	XR_038911	391670	LOC391670
TN6X5VSSxLX1wwao50	1.46222	6.33087	2.90072	0.029599	0.703131	-3.31588	NM_002760	5616	PRKY
B66i6rrqz.__Ofy5KU	0.788001	7.43028	2.9005	0.029607	0.703131	-3.31614	NM_020198	57003	CCDC47
uxIyKXRVd6hR6R0q78	0.860871	8.90507	2.9003	0.0296145	0.703131	-3.31639	NR_024542	84973	SNHG7
WTpZXGgDVNRIpSpxUI	0.904623	8.5073	2.89965	0.0296386	0.703131	-3.31717	NM_006091	10391	CORO2B
ffegotKD9S96l6nurc	-0.86631	7.6925	-2.89865	0.0296756	0.703144	-3.31838	AK096179
i0JcuwP3k3RGH8v6Uo	1.04358	7.33506	2.89592	0.0297771	0.703144	-3.32169	NM_005739	10125	RASGRP1
cU.LVU0gSK0oPyeqJc	1.39017	6.90389	2.89568	0.0297859	0.703144	-3.32198	NM_001032394	57211	GPR126
ZWJecqYqq4Ovji.ADA	-1.15933	5.64501	-2.89483	0.0298177	0.703144	-3.32302	NM_024966	80031	SEMA6D
rUCv.PfFztDgOcqpSo	0.932466	5.7259	2.8948	0.0298188	0.703144	-3.32305	NM_002772	5651	PRSS7
uknR.pfWqa.yh0HgIU	0.97593	5.90972	2.89377	0.0298572	0.703144	-3.3243	XM_001721243	100127909	LOC100127909
rU6qeiqpJ6h3oN9.MM	-0.872825	5.2944	-2.89243	0.0299071	0.703144	-3.32592	NM_015103	23129	PLXND1
cKeVUq.eR61Xf9X0t8	0.789856	5.74072	2.89228	0.029913	0.703144	-3.32611	NM_014381	27030	MLH3
uEReUHkXN_F56kXq30	0.986069	6.09287	2.88978	0.0300065	0.703144	-3.32913	NM_001814	1075	CTSC
NXSjqidHWIEogNBPks	0.781282	9.34662	2.88954	0.0300159	0.703144	-3.32944	NM_018434	55819	RNF130
xksnOkukgnySjKIlIg	0.817624	5.55348	2.88953	0.0300162	0.703144	-3.32945	XR_015958	729366	LOC729366
cO6p_PRX01Pp6BOj6o	0.764678	9.99404	2.88817	0.0300671	0.703144	-3.33109	NM_024056	79022	TMEM106C
B7s3le26s0fFJE2FHo	-0.793785	5.24862	-2.88788	0.0300781	0.703144	-3.33145	XR_016295	134505	LOC134505
3RgVAqxDlB97nok5Ww	-1.50688	8.93744	-2.88773	0.0300839	0.703144	-3.33163	NM_003238	7042	TGFB2
Evf.7VQfeU39QXeKTk	0.936802	9.1226	2.88625	0.0301395	0.703534	-3.33342	AK123319
0mV7gXjqBd3uEV1u98	0.800259	11.3072	2.8856	0.0301642	0.703534	-3.33422	NM_025197	80279	CDK5RAP3
ijXlFqK7oIlqyPenE8	0.881157	6.33637	2.88441	0.0302091	0.70384	-3.33566	NM_003174	6840	SVIL
0V9epQcFIQeoIlVB1A	0.753013	9.58068	2.8834	0.0302474	0.703896	-3.33689	NR_024273	6396	SEC13
QrVG11zJ3jrpxEB4V0	2.24186	6.55797	2.88267	0.0302751	0.703896	-3.33778	NM_022659	64641	EBF2
9ugm1e4K5LXl1TVSmY	-0.861631	6.52293	-2.88085	0.030344	0.704758	-3.33998	XM_001133301	729008	LOC729008
6Z1ecJcJdfYgiFQdQU	1.65808	8.51275	2.8797	0.030388	0.704832	-3.34138	NM_004525	4036	LRP2
fnXu8QqIHT_I0t76T4	0.784621	8.5682	2.8791	0.0304109	0.704832	-3.34211	NM_006526	7764	ZNF217
HgqXXkATX1_CXJHgug	-1.31911	8.62298	-2.87825	0.0304432	0.704844	-3.34315	NM_032250	84210	ANKRD20A1
luG50rnVHHjw7u5wzU	-0.828559	9.48042	-2.87512	0.0305627	0.705693	-3.34694	NM_033026	27445	PCLO
KpXsneDnP7sHgK_R3I	-3.32519	8.83681	-2.87406	0.0306035	0.705693	-3.34824	NM_173054	5649	RELN
iTLeK_d0SNqpP0p6SE	-0.736696	5.43188	-2.87209	0.0306791	0.705693	-3.35063	BX105693
uSreR7gdV6IwsLUfyA	-0.972768	9.2381	-2.87201	0.0306821	0.705693	-3.35072	NM_005668	7903	ST8SIA4
Tnkkgklnie66XI5WMQ	1.12989	6.30558	2.86977	0.0307685	0.705693	-3.35345	XM_928789	645799	LOC645799
W0FCeef0OCtH719KhE	-0.983777	6.11888	-2.8683	0.0308254	0.705693	-3.35524	BM702734
W390zj7kTH4h7.g.qo	0.888484	5.91782	2.86829	0.0308257	0.705693	-3.35525	NM_001105536	727797	LOC727797
WQnpIpT_6AuiJxuuls	0.735734	7.60879	2.86809	0.0308336	0.705693	-3.3555	NM_000191	3155	HMGCL
NW4hI2qF8kfw1dX3iY	-0.888123	6.32346	-2.86735	0.0308622	0.705693	-3.3564	NM_001112	104	ADARB1
BOK5oJ300p3FegnrqM	-1.00925	5.33393	-2.86707	0.0308729	0.705693	-3.35673	NM_001676	479	ATP12A
WeLTcb1i0p7R1xxQ6U	-1.2665	5.29148	-2.867	0.0308756	0.705693	-3.35682	NM_020167	56923	NMUR2
Z9u1dhqZ1B2QuZR3xM	0.874964	5.32804	2.8658	0.0309222	0.705693	-3.35828	XM_208993	284069	MGC34829
o7A8tqbrtG5ew1yedo	-0.963434	9.77086	-2.8652	0.0309456	0.705693	-3.35901	NM_001050	6752	SSTR2
lJIhV.vfvFRWxofqtw	-1.10179	6.18681	-2.86489	0.0309576	0.705693	-3.35939	XR_038955	728599	LOC728599
igFM67sf.Kq6p3p.9I	0.736445	6.88144	2.86487	0.0309582	0.705693	-3.35941	NM_020657	57343	ZNF304
WXSeYr_hfin6OKg.9U	0.736145	6.68516	2.86194	0.0310723	0.705931	-3.36298	AV652851
lUk_NyCSKDVJl.wC_8	0.756596	12.0922	2.8618	0.0310778	0.705931	-3.36315	NM_016304	51187	RSL24D1
KuyUIoSDxODhLlSLhI	2.10838	6.27229	2.86175	0.0310799	0.705931	-3.36321	NM_004654	8287	USP9Y
0UJ3uQT86STRT60pTQ	-0.759041	7.17124	-2.86006	0.0311457	0.705931	-3.36527	NM_013264	29118	DDX25
9ut7JUMHqgYvEhATRY	-1.96176	5.76253	-2.85972	0.0311592	0.705931	-3.36568	NM_171999	27164	SALL3
fXnlVdRS5f_SIjP_7E	0.763615	7.77056	2.8597	0.03116	0.705931	-3.36571	NM_003098	6640	SNTA1
TN.KP1D9Ql46jdUnoE	0.823521	5.38207	2.85705	0.0312641	0.707249	-3.36894	NM_001009956	79027	ZNF655
iKt6GVWJaKElUAKN78	0.901148	5.43121	2.85659	0.031282	0.707249	-3.3695	NM_012435	25759	SHC2
Hfq3fFmIeIpILSVg5c	0.98588	10.3143	2.85519	0.0313369	0.707766	-3.3712	NM_003029	6464	SHC1
o143R7EdX9et5wsmrs	0.797227	8.06505	2.8532	0.0314156	0.708164	-3.37363	NM_014147	29060	HSPC047
0k7eUA5BMagvz9eEko	-0.764911	8.44045	-2.85252	0.0314424	0.708164	-3.37446	NM_003783	8707	B3GALT2
Kn3clQEmE5wLVffSLQ	0.734743	6.97859	2.85145	0.0314845	0.708164	-3.37575	NM_022783	64798	DEPDC6
K47h41STEXmqSKSJQ4	-1.75816	5.81785	-2.85049	0.0315225	0.708164	-3.37692	XM_936857	341880	SLC35F4
B0Togqe0fXkTfpe52U	-0.936514	7.90306	-2.85048	0.031523	0.708164	-3.37694	NM_024928	79991	OBFC1
6utEVC61LN0OuKSUh4	-0.782321	11.0752	-2.84864	0.0315963	0.708164	-3.37919	NM_030885	4134	MAP4
9X1vmlII11EICoC7Ho	-0.793218	6.29802	-2.84847	0.0316028	0.708164	-3.37939	NM_004659	8511	MMP23A
6.31zXv93Xv3_jzJLg	-0.956948	5.94746	-2.84772	0.0316326	0.708164	-3.3803	NM_004034	310	ANXA7
rpOuo6O_QCM1ol1Le0	1.0715	9.08156	2.8449	0.0317451	0.708164	-3.38375	NM_000899	4254	KITLG
WaeiidEinijnf3glDk	0.888704	6.93477	2.84477	0.0317504	0.708164	-3.38391	NM_145170	118491	TTC18
TWVlFShZllpd5ZgQFc	0.77446	5.50705	2.8444	0.0317652	0.708164	-3.38436	XR_018651	646791	LOC646791
cDT1zBR5_sJjl0994A	-1.14797	5.80326	-2.84342	0.0318042	0.708164	-3.38555	NM_024708	140460	ASB7
3gx6m9KSagNatfm77g	0.828857	5.42379	2.84336	0.0318065	0.708164	-3.38562	XM_944131	650280	LOC650280
QrVSSD4S_BInIpTt14	-1.67708	8.4532	-2.84094	0.0319038	0.708164	-3.38858	NM_002448	4487	MSX1
BUvqctVCKJ4iU7HcOU	-0.815308	5.37917	-2.83776	0.0320314	0.708164	-3.39245	NR_003654	54581	SCAND2
ioiSHqQTJiF03QFoPY	0.946198	7.80538	2.83704	0.0320607	0.708164	-3.39334	NM_001297	1258	CNGB1
cap_z_MeQKCG6LxoWk	0.815343	6.75218	2.83664	0.0320769	0.708164	-3.39383	NM_032778	84864	MINA
Efnut3_6SC79OTpJKU	-1.11433	7.95556	-2.83472	0.0321546	0.708164	-3.39617	NM_001709	627	BDNF
xoire6Sf3oePfbtGeI	-0.898065	7.41905	-2.83458	0.0321603	0.708164	-3.39634	AK021616
re.EUXXrEEVcInh.pI	-1.05721	6.25492	-2.83413	0.0321783	0.708164	-3.39689	AW051978
9KyyndQAOS5Ve41PRc	-1.67716	6.0644	-2.83354	0.0322023	0.708164	-3.39761	NM_134470	3556	IL1RAP
oop3p0BJDKt9dHhfoo	-1.54046	5.54065	-2.83223	0.0322556	0.708164	-3.39921	NM_014353	25837	RAB26
xT3qHFuCXosqImL_ok	1.00533	7.70618	2.83176	0.0322745	0.708164	-3.39978	NM_022481	64411	ARAP3
lpS4SL8V_XX9_t5Sf4	0.985074	5.62821	2.83161	0.0322808	0.708164	-3.39997	NM_182757	255488	RNF144B
Nd63i0H9nqgBc6BceQ	-0.858961	10.0291	-2.83082	0.032313	0.708164	-3.40094	NM_030674	81539	SLC38A1
rlKvolhhSAPkkpH8KQ	0.738941	9.96948	2.83038	0.0323308	0.708164	-3.40147	NM_001077394	51611	DPH5
9OQuVe6ftVBVdJBAnQ	0.878176	6.15505	2.82974	0.0323567	0.708164	-3.40225	NM_147157	10280	SIGMAR1
6CXeJFC1CCBCCJm6Sk	0.743186	6.59446	2.82934	0.0323731	0.708164	-3.40274	NM_178167	90850	ZNF598
lV0v1UeoT7ueQJT6_o	0.810713	5.81252	2.8287	0.0323993	0.708164	-3.40352	NM_018421	55357	TBC1D2
WAkjP1aFSZpdBSpKAg	1.16768	5.58685	2.82772	0.0324395	0.708164	-3.40473	NM_207336	168544	ZNF467
6tJJ3N0UOElIMkJBR4	-1.02542	6.3345	-2.82459	0.0325674	0.708164	-3.40854	NM_178550	339512	C1orf110
NHpSua6d8rwvvDQ3cU	-0.825951	6.08708	-2.82346	0.0326139	0.708164	-3.40992	AI559179
iJedp7O.dkZ0Vn0uac	0.744146	8.10053	2.82239	0.0326582	0.708164	-3.41124	NM_033405	85441	PRIC285
ulIT2S.UUgO.9fO_lI	-0.746493	7.04481	-2.82178	0.0326833	0.708164	-3.41198	NR_000022	26822	SNORD14A
WrlIsC.cAwT13R_xVE	-2.90924	6.41182	-2.82071	0.0327275	0.708164	-3.41329	NM_014057	4969	OGN
3pSAJAS7313GySUjps	-1.05366	7.74441	-2.82025	0.0327463	0.708164	-3.41385	BU521176
Nk1T5SX57SPQD5.9yI	1.02119	6.73855	2.82001	0.0327561	0.708164	-3.41414	NM_182546	222008	VSTM2
Z90NV57rKB1LrgafmY	-0.92844	9.71771	-2.81896	0.0327998	0.708164	-3.41543	NM_012234	23429	RYBP
Z3lBVFLjgDwe6lHZ5I	-1.37688	6.40723	-2.81884	0.0328047	0.708164	-3.41558	NM_001039935	79722	ANKRD55
xegqpBegnClFOeMLpQ	-0.812404	5.57705	-2.8175	0.0328602	0.708164	-3.41722	XR_017747	286310	LOC286310
WrvoG0TB.oQhegqi4U	-1.06394	7.91128	-2.81684	0.0328875	0.708164	-3.41802	NM_018946	54187	NANS
K8pDQnHn3HnlJ3nFGI	-0.732612	7.1622	-2.81399	0.0330063	0.708164	-3.42152	NM_018967	54212	SNTG1
HpL7eTwXvTEVP_1fz4	-1.0722	10.0273	-2.81369	0.0330186	0.708164	-3.42188	NM_022893	53335	BCL11A
QLnkNETU95XqoV6Jcc	0.778734	6.08765	2.8136	0.0330221	0.708164	-3.42198	NM_000409	2978	GUCA1A
rt6H7sBJJLRvXaWUQU	1.05471	7.0246	2.81338	0.0330316	0.708164	-3.42226	NM_152328	122622	ADSSL1
xTER_jVZSUiJxCBA6U	-1.02041	5.45446	-2.81335	0.0330329	0.708164	-3.4223	NM_017826	54937	SOHLH2
cdxfcX3UoHzrqQOrh0	-1.63555	7.10921	-2.81237	0.0330737	0.708164	-3.42349	XR_041244	642569	TRIM53
EgDzXg_edprVGre3fk	0.899048	11.1334	2.81235	0.0330745	0.708164	-3.42352	XR_017149	392437	LOC392437
WeyqBCIAc1Ug0lF0lU	0.812346	6.1704	2.81181	0.0330969	0.708164	-3.42417	NM_207317	133923	ZNF474
6hBp3CrzlzvR.hJelk	-1.04856	5.68803	-2.81157	0.033107	0.708164	-3.42447	NM_080832	140886	PABPC5
fU8.iOLxN_iuKG5dus	-0.726053	5.33103	-2.81096	0.0331328	0.708164	-3.42523	NR_031609	100302185	MIR1204
iLSaIoVT3qHnSnVQh8	0.830405	6.63536	2.81076	0.033141	0.708164	-3.42546	NM_002088	2901	GRIK5
019EaQ7_qAcJUnt7uk	0.874552	6.14338	2.80916	0.033208	0.708164	-3.42742	NM_022903	64925	CCDC71
H0SN5J5fofg1OQ78i4	-0.861308	5.23344	-2.80843	0.0332386	0.708164	-3.42832	NM_003822	2494	NR5A2
9d3l4ISgEpULkx2r38	-0.802871	5.83543	-2.80813	0.0332514	0.708164	-3.42869	NM_005725	10100	TSPAN2
3V0fofiFfRBUkmdR9Q	1.14219	6.49351	2.80739	0.0332823	0.708164	-3.42959	NM_001083537	85002	FAM86B1
fe3.VIREuq_Kicp7.k	-0.786292	5.51299	-2.80738	0.0332827	0.708164	-3.4296	NM_152667	140838	NANP
KQZdRi7ffvVGYuSvoQ	-0.717711	5.32305	-2.80671	0.0333108	0.708164	-3.43042	XM_001721904	100132453	LOC100132453
rGkA1T0S3z3X1ElAR8	0.827133	5.58502	2.80605	0.0333389	0.708164	-3.43124	AA503583
He6I5Uo.h2pfIH_TJI	0.790184	7.10111	2.80542	0.0333654	0.708164	-3.43201	NM_000270	4860	NP
KS.luXs9SLSPkXgkkg	1.22463	5.71482	2.8048	0.0333916	0.708164	-3.43277	NM_001080545	151242	PPP1R1C
Z1bpf1V.pJFjoo4eog	0.883116	6.00254	2.80433	0.0334111	0.708164	-3.43333	NM_030907	79363	C1orf89
xHio9O5elWP_ucAORk	1.03984	6.13146	2.80364	0.0334403	0.708164	-3.43418	NM_144732	11100	HNRNPUL1
H6QgCekHH_xeSBUB6Q	0.853803	5.70094	2.80361	0.0334419	0.708164	-3.43423	XM_930508	645737	LOC645737
cjduCVkKFgRVTVj8hc	-0.792454	10.3669	-2.80263	0.0334831	0.708164	-3.43542	NM_001093732	644928	LOC644928
x2BNC6JIohtpcSq_ig	0.757506	6.46531	2.80239	0.0334934	0.708164	-3.43572	NM_007059	11133	KPTN
lAGKVHmH_4J5qI549o	-0.754162	8.61542	-2.80228	0.0334982	0.708164	-3.43586	NM_145800	23157	2015-09-06
Kh3AFfTUOucFVp3VeU	0.821401	6.60586	2.80098	0.0335531	0.708232	-3.43745	NM_152345	124930	ANKRD13B
BnCUkv33vlqQZl.wF4	-0.739385	5.72736	-2.7999	0.0335989	0.708232	-3.43877	XM_932654	653257	LOC653257
xpL_1VSfazl9KgK0Sc	0.841308	8.07601	2.79936	0.0336218	0.708232	-3.43943	NM_020820	57580	PREX1
cjl6QBRdXuURIRHKXs	0.920339	6.28467	2.79795	0.0336817	0.708232	-3.44115	NM_145058	196383	RILPL2
6uunOgKqR4euOeM_i4	0.855423	6.1017	2.79703	0.0337212	0.708232	-3.44229	NR_003001	677767	SCARNA7
3hHTG3HqKNCkniCCgk	0.70998	6.55142	2.79699	0.0337228	0.708232	-3.44234	NM_001042517	81624	DIAPH3
EfqO0gHrUQPU0l5dJI	-1.01164	9.0459	-2.79693	0.0337253	0.708232	-3.44241	NM_052898	114786	XKR4
rfv47kSbXmrrnq5g6Q	0.996327	6.17159	2.79607	0.0337618	0.708326	-3.44346	NM_025240	80381	CD276
ontXUcSAXRIESQKMLk	1.02787	6.57939	2.79439	0.033834	0.709045	-3.44553	NM_001042445	831	CAST
l.ruhw6QnrvwitKKXk	-0.729963	9.37681	-2.79282	0.033901	0.709045	-3.44744	NM_178496	151963	C3orf59
KTlCCOIWqimGcL5424	-0.820506	5.4119	-2.78948	0.0340447	0.709045	-3.45154	NM_033661	10785	WDR4
xg1P7TSg0AVEtT7gu4	-1.50259	7.36123	-2.78934	0.034051	0.709045	-3.45172	NM_002048	2619	GAS1
6ZmPadI6XF0RH2KKOw	0.731271	7.59255	2.78905	0.0340634	0.709045	-3.45208	NM_001004307	339541	MGC33556
6hV1Zd6dXjqejsH7t8	-0.78206	5.85982	-2.78891	0.0340694	0.709045	-3.45225	NM_019850	25791	NGEF
fUJNKqCCSIjmlCMoX4	0.77047	6.33461	2.7885	0.034087	0.709045	-3.45275	NM_173176	2185	PTK2B
67b66ImhKZQKXfVof4	0.853301	6.06759	2.78833	0.0340945	0.709045	-3.45296	NM_031861	56138	PCDHA11
uUEOne59KkXe6fe7FM	-0.960795	5.626	-2.78641	0.0341772	0.709045	-3.45531	NM_000940	5446	PON3
i_m4eiloSEJlJudQRM	0.775127	5.73299	2.78496	0.0342403	0.709045	-3.4571	NM_018074	55702	CCDC94
WVAvl0fUc90klBSj_k	-0.849383	9.04501	-2.78389	0.0342866	0.709045	-3.45841	NM_021637	59353	TMEM35
NSPiqCqCKCAgkn6.90	-0.782536	5.23559	-2.78365	0.0342971	0.709045	-3.4587	CR744726
oeR3o0v.nptvovAOVY	-1.32392	8.11953	-2.78262	0.0343419	0.709045	-3.45997	NM_000856	2982	GUCY1A3
KXiksUq4iotz6JX6gc	-0.743072	8.89117	-2.7816	0.0343861	0.709045	-3.46122	CR610854
x644q3stUjHQiniuoo	-0.980495	7.52079	-2.78116	0.0344052	0.709045	-3.46175	XM_927706	644591	LOC644591
TnqJL5KUS4Lu_fe0fw	-0.742356	10.5992	-2.78104	0.0344108	0.709045	-3.46191	NM_014563	6399	TRAPPC2
9SPupn3HpQd6hNuhNA	-0.840506	7.33075	-2.7801	0.0344516	0.709045	-3.46306	AK024261
6SIB0US7.1_jVOOVI4	0.90032	6.12497	2.77917	0.034492	0.709045	-3.4642	NM_024938	80003	PCNXL2
W77qol0iqEAXeXiNUU	0.814929	7.74646	2.77861	0.0345167	0.709045	-3.46489	NM_001410	1954	MEGF8
KgpOHXVAByUroUKBWk	0.912072	6.11631	2.77754	0.0345634	0.709045	-3.4662	NM_032892	84978	FRMD5
ENuf4rkeB5JAVKo1Ck	-0.721537	8.49576	-2.77605	0.0346291	0.709045	-3.46804	XM_001134179	729970	LOC729970
HQmKE9RXIDr0gHTKRU	-0.839159	7.60373	-2.77563	0.0346472	0.709045	-3.46855	NM_015180	23224	SYNE2
ZhKj7se.YVCx57Ne7I	-1.29311	6.19151	-2.77462	0.0346919	0.709045	-3.4698	NM_152520	151126	ZNF385B
rVT1V36l0v1YfkAwkg	-0.718286	9.15155	-2.77399	0.0347195	0.709045	-3.47057	NM_012156	2036	EPB41L1
EoIBVRd2gyfVvS8Luo	-0.755556	5.31134	-2.77363	0.0347355	0.709045	-3.47101	NM_018939	56130	PCDHB6
33rsiMo74CeV5zRS7I	-3.62708	8.56906	-2.77199	0.0348076	0.709045	-3.47302	NM_001035004	80333	KCNIP4
rREnB5QDE_FssnvQdc	0.840106	7.1772	2.77111	0.0348463	0.709045	-3.4741	NM_005845	10257	ABCC4
rpTsAufEuSsn.4jceQ	-0.761882	5.31469	-2.76979	0.0349051	0.709045	-3.47573	NR_029523	406899	MIR106A
BTQIyH.lwunyerf0yU	-2.56404	6.4693	-2.76917	0.0349325	0.709045	-3.4765	NM_015507	25975	EGFL6
Nhb.unLmP0S3Hl79R4	-2.36719	6.53279	-2.7689	0.0349442	0.709045	-3.47682	NM_006237	5457	POU4F1
NNj1SbdQSpKLi6LO_Q	-0.761643	5.63486	-2.76884	0.0349471	0.709045	-3.4769	NM_001491	2651	GCNT2
cumPg55Uq0uzcPVYhU	-0.862527	8.95336	-2.76753	0.035005	0.709045	-3.4785	NM_015576	26059	ERC2
6LFR2tuvuel36uLgXs	0.70296	6.40786	2.7669	0.0350331	0.709045	-3.47928	NM_032501	84532	ACSS1
KHtL34jMW7gnPtJ93M	-1.45644	5.48579	-2.7668	0.0350375	0.709045	-3.47941	NM_058237	57718	PPP4R4
fdXKKf_V0n4MS9euTQ	0.729678	7.35887	2.76656	0.0350483	0.709045	-3.4797	NM_032385	10826	C5orf4
3Ko07dSsFYeyVeenic	0.808784	5.78885	2.76643	0.0350538	0.709045	-3.47985	NM_017688	54836	BSPRY
ZOK6ev.Tp_HPVGiSk0	-0.793614	5.26126	-2.76437	0.0351458	0.709045	-3.4824	AI218484
6XRyEiidQF5U3TVORY	-0.878207	8.60533	-2.76194	0.0352542	0.709045	-3.48538	XM_001719283	100132439	LOC100132439
Ztap5fWYSCAChFjlAI	-0.737826	5.93326	-2.7605	0.0353188	0.709045	-3.48716	NM_001042517	81624	DIAPH3
NWV0VSU3kfsU.ne54c	0.971003	6.52812	2.76022	0.0353316	0.709045	-3.4875	NM_021257	58157	NGB
9R7q_KicP8JO9LpJ1U	0.764748	5.92411	2.76009	0.0353373	0.709045	-3.48766	XR_038751	648927	LOC648927
BZnfkRGv_knh_veCU4	1.02637	7.36004	2.7599	0.0353456	0.709045	-3.48789	NM_003253	7074	TIAM1
KVZK3SXb.xUlXPwhms	-0.713584	5.30117	-2.75983	0.0353488	0.709045	-3.48798	NM_018059	55698	FLJ10324
EfVefap91XbZHdH_38	-0.806876	6.03039	-2.75971	0.0353543	0.709045	-3.48813	XM_941360	652045	LOC652045
0UKm0KqGLlJzuKyANg	0.69877	6.37979	2.75943	0.0353667	0.709045	-3.48847	NM_139321	8455	ATRN
6V04FQT4y1fgRE55Yk	0.810302	8.64742	2.75847	0.03541	0.709045	-3.48965	NM_181803	11065	UBE2C
Z4DyerkuOZey1ecfqI	-0.832066	9.77966	-2.75814	0.035425	0.709045	-3.49006	NM_152730	221322	C6orf170
6ncv5fgoL7Pt7Ik7qU	0.806122	6.55233	2.75775	0.0354426	0.709045	-3.49055	XM_945981	654126	LOC654126
f.ipfdKBHhPlxxSISI	-0.72381	7.18219	-2.7577	0.0354446	0.709045	-3.4906	XM_001715429	100132395	LOC100132395
9oiqK0d.466V4F0968	-0.868189	8.90603	-2.75724	0.0354652	0.709045	-3.49116	NM_001042437	8869	ST3GAL5
fKOS0UHEB6XoLEtNGU	0.713303	7.20253	2.75663	0.035493	0.709045	-3.49192	NM_145755	199223	TTC21A
u7kqHS00UELqpRdVPg	-0.864921	5.40613	-2.75621	0.0355117	0.709045	-3.49243	XM_001726962	645339	LOC645339
BXUczi.3_0qoii6gi0	0.728513	6.58817	2.75493	0.0355699	0.709045	-3.49402	NM_001173	394	ARHGAP5
Qi6f1J4ODXO3ZuSuvo	-1.39111	6.8246	-2.75442	0.0355925	0.709045	-3.49464	NM_152780	256714	MAP7D2
ZRVIK937MXnS0vX9HU	0.8777	9.09369	2.75423	0.0356015	0.709045	-3.49488	NM_000153	2581	GALC
lHpdNEeovrn37d6t1I	0.715978	8.78541	2.75311	0.0356521	0.709045	-3.49626	NM_001520	2975	GTF3C1
TCOe49ge0uowqpI0Ig	0.99865	7.17972	2.75227	0.0356902	0.709045	-3.49729	XM_001714057	728034	LOC728034
QXiHpCoop4kgotNOig	1.02403	7.55063	2.75195	0.0357047	0.709045	-3.49768	NM_024742	79798	ARMC5
uijsOMMjDxulV5dZVY	0.75809	5.70788	2.75171	0.0357157	0.709045	-3.49798	AA699533
BJSId9p9SViV9SOlFw	0.710158	5.61647	2.75122	0.0357378	0.709045	-3.49858	NM_145178	220202	ATOH7
Eq3gjglX3qijwC4460	0.898709	8.16997	2.75078	0.0357579	0.709045	-3.49913	NM_022731	64710	NUCKS1
rowuonJSMCeSgMk9Sk	1.02042	5.3829	2.74872	0.0358513	0.709045	-3.50166	NM_182686	79932	KIAA0319L
up.x3430CkZKvw69fo	-0.816603	11.5434	-2.74846	0.0358635	0.709045	-3.50198	NM_020742	57502	NLGN4X
xgiWrpJ4SKCWdAxfRA	0.710108	13.415	2.74834	0.0358686	0.709045	-3.50212	NM_003255	7077	TIMP2
ByecV6BrqSIlxygO5I	1.06565	6.10525	2.74813	0.0358783	0.709045	-3.50239	NM_001093	32	ACACB
cl2ge4RVTfYfSLffUI	1.09976	5.49247	2.74637	0.0359586	0.709191	-3.50455	NM_004029	3665	IRF7
3RqKEtv3.Ul16X2h3g	0.852631	6.35575	2.74623	0.0359654	0.709191	-3.50473	NM_004722	9179	AP4M1
WirxEtEcrMzi1T51EU	-0.863051	5.46242	-2.74522	0.0360113	0.709191	-3.50597	XM_929673	54553	DKFZP434I0714
x7V.X3NFcT1JN8X0zk	-0.944574	10.1551	-2.74493	0.0360245	0.709191	-3.50633	NM_022893	53335	BCL11A
rvQvRCeh0nlr_XgoF4	-1.29636	5.50022	-2.74375	0.0360789	0.709191	-3.50779	XR_015284	643768	LOC643768
lrVJF8VSh_t9BRTxV0	1.31751	6.36201	2.74264	0.0361299	0.709191	-3.50916	NM_012144	27019	DNAI1
upfoCCkpAnniwy0hXI	0.813395	6.44087	2.74167	0.0361746	0.709191	-3.51035	NM_017858	54962	TIPIN
fgkrAqKpCVUB57qhP8	0.922264	7.03105	2.74166	0.0361751	0.709191	-3.51037	NM_002956	6249	CLIP1
xnTT3qL9TsunOS7oC4	-0.800215	7.54686	-2.74161	0.0361774	0.709191	-3.51043	NM_139244	134957	STXBP5
oon0If5P1yz97_0vdA	-0.720087	7.30237	-2.74047	0.0362295	0.709191	-3.51182	NM_005345	3303	HSPA1A
Nch7fc415X0iOCp_qo	0.764046	5.92695	2.73914	0.0362909	0.709191	-3.51346	NR_024151	3311	HSPA7
fnRCld.v151SEwlQqk	0.812121	7.31347	2.73896	0.0362995	0.709191	-3.5137	NM_001001891	50636	ANO7
3jlz9SU7QjVIeNUono	-0.84232	5.45512	-2.7389	0.0363022	0.709191	-3.51377	NM_001029866	155100	LOC155100
QV_6DonR4F3eOnlY28	-0.732464	6.82809	-2.73539	0.0364647	0.711088	-3.51809	BX104737
HhBFzLeid9SiOYFFZA	-1.62365	6.26063	-2.73511	0.0364779	0.711088	-3.51844	NM_080742	135152	B3GAT2
onHjKFKCIoHaKEMqKo	-0.733923	6.33676	-2.73472	0.0364957	0.711088	-3.51892	NM_002241	3766	KCNJ10
9QdSIAWM4ZfUUbdRXY	-0.737926	10.1597	-2.73249	0.0365997	0.711444	-3.52168	NM_001040142	6326	SCN2A
Tpa0Q1JHSEiUKQzXfk	-1.64148	6.63039	-2.73174	0.0366346	0.711444	-3.5226	NM_004177	6809	STX3
WIl_dKEL6N4Hl_0VJ4	-0.729064	6.05539	-2.73173	0.0366349	0.711444	-3.52261	XM_001130627	729559	LOC729559
NWZnnu96Cp0_xLQppI	0.772898	6.962	2.73157	0.0366426	0.711444	-3.52281	NM_001013670	400464	LOC400464
xf9ZFuVt9EeV1QeUh8	0.844073	5.53263	2.72753	0.0368314	0.714	-3.52779	NM_153461	84818	IL17RC
HlUAnp0C1_ro9HojqQ	-0.956609	5.67349	-2.72665	0.0368728	0.714	-3.52888	XM_001717875	732445	LOC732445
9cjuXvU7NKhkr.VBKk	0.735822	5.59482	2.72404	0.0369957	0.714	-3.5321	XM_001714943	100129660	LOC100129660
QqkqH0ez.vTLs1UiXo	-0.717355	6.17959	-2.72352	0.0370205	0.714	-3.53275	NM_002662	5337	PLD1
xUCC1JIBKndZFKDr0U	0.84685	5.74656	2.72274	0.037057	0.714	-3.53371	NM_015688	27146	FAM184B
rlLU7dPjKOyXlN5Mjo	0.742513	7.44517	2.72226	0.0370801	0.714	-3.53431	BX537622
WuZ7n_zC639zqS.RfU	-0.778903	6.27597	-2.72205	0.03709	0.714	-3.53457	NM_001012418	340156	MYLK4
rnDiqSX_qAag0dniSE	1.00555	5.52721	2.72197	0.0370935	0.714	-3.53466	AI739080
BopQ55XDiG4wAtTR10	-0.694321	7.20946	-2.72043	0.0371667	0.714	-3.53657	XM_001720872	100127971	LOC100127971
odXaiaoeegSac997zw	-0.96076	5.97909	-2.72041	0.0371676	0.714	-3.53659	NM_032551	84634	KISS1R
Tp3ABeCK6S3xHnqtNY	-0.859578	5.84985	-2.71967	0.0372025	0.714	-3.5375	XM_927992	644908	LOC644908
rQDRRe0ApK6dSKrQhU	0.997978	5.94061	2.7183	0.0372675	0.714	-3.53919	NM_020761	57521	RPTOR
3hJeS4UiJUCl4IQN6o	0.71798	5.82293	2.71661	0.0373481	0.714	-3.54129	NM_152607	163747	C1orf177
lL1J.3QvLzKOx8JLCY	-0.796312	5.44571	-2.71589	0.0373823	0.714	-3.54217	NM_005520	3187	HNRPH1
0fljnVJ4MCV5fcQdLs	-1.03408	10.4981	-2.7158	0.0373864	0.714	-3.54228	XM_942991	642934	LOC642934
QDirlSfMIOu8qo4k54	-1.90743	6.65044	-2.7148	0.0374345	0.714	-3.54352	NM_001718	654	BMP6
NrO3oq4Iivry6sAMRI	-0.784346	8.21536	-2.7138	0.037482	0.714	-3.54475	NR_002728	10984	KCNQ1OT1
EropJzg5ClEgro6CLY	0.821215	5.6748	2.71369	0.0374877	0.714	-3.5449	XM_936790	645691	LOC645691
iFmXR2XYS494t5.yfU	-0.853133	6.10905	-2.71344	0.0374994	0.714	-3.5452	NM_080832	140886	PABPC5
Zk1cec0LFCOEPV6VNQ	0.883793	8.14857	2.71343	0.0374997	0.714	-3.54521	NM_016625	51319	RSRC1
ih5SVIlVl14MCF9f5w	1.07559	6.3203	2.71243	0.0375477	0.714	-3.54645	NM_000229	3931	LCAT
xgu_Ce51XwNukoiPCs	1.12318	12.285	2.71242	0.0375481	0.714	-3.54646	NM_005168	390	RND3
3XqAx0fEUUBR6pRUTY	-0.803379	5.84285	-2.71147	0.0375937	0.714	-3.54764	NM_016267	51442	VGLL1
EqR8.vdO3td0iWMJ7A	-0.947141	6.94225	-2.71135	0.0375997	0.714	-3.54779	AA995952
N0XC1Uq1CoglUhVfd8	0.725	6.47568	2.71118	0.0376078	0.714	-3.548	NM_014470	27289	RND1
HvgaJLjuv9CkkukitU	0.713063	7.36421	2.71107	0.0376129	0.714	-3.54813	NR_024092	282566	C21orf71
0t_uvX27qn42755e8E	0.725653	10.0832	2.70874	0.0377251	0.715517	-3.55102	NM_004332	670	BPHL
lke1KteATgUB5SbtU0	-1.6974	6.08816	-2.70725	0.0377967	0.716185	-3.55285	NM_020868	57628	DPP10
3KCeu1i11h15ULgSeI	-0.733413	5.40398	-2.70662	0.0378276	0.716185	-3.55364	XR_017100	149501	LOC149501
lXy6UiHh9Cv89SIdSI	-0.79996	10.0786	-2.7054	0.0378861	0.716185	-3.55514	NM_138290	154661	RUNDC3B
3LJ1F4IqOgXerSgEno	-0.821414	7.5371	-2.7039	0.0379589	0.716185	-3.557	NM_020179	56935	C11orf75
u0IhHVV1PVFXTFxFQo	0.698441	7.10849	2.70276	0.0380143	0.716185	-3.55841	NM_006521	7030	TFE3
6oOKEK4x3ie6HgekhE	0.743753	12.3674	2.70257	0.0380234	0.716185	-3.55864	NM_002901	5954	RCN1
WKInFK_0WS3nBQ9S3o	-0.745532	5.30482	-2.70235	0.0380343	0.716185	-3.55892	NM_006095	10396	ATP8A1
ZpdcRcXd3qfc.YWY44	0.715566	14.4909	2.70147	0.0380769	0.716185	-3.56	NM_000146	2512	FTL
6rApQtVez6gu7j9pIU	-0.704674	5.29633	-2.70026	0.0381357	0.716185	-3.5615	NM_183387	161436	EML5
H3irDOXeV.LSHe5A_4	-2.04014	7.71436	-2.70025	0.0381364	0.716185	-3.56152	NM_182830	161357	MDGA2
HfMs.NRUBVIeIx51So	0.720413	8.9264	2.69836	0.0382289	0.716185	-3.56386	NM_080597	114876	OSBPL1A
lk9HR5VOXAtFB3SF14	-0.683738	5.81352	-2.69822	0.0382353	0.716185	-3.56403	XM_001721665	100130798	LOC100130798
Bgl6UVEd5OV0VR9.hw	0.700847	6.18484	2.69794	0.038249	0.716185	-3.56437	NM_025129	80199	FUZ
K6iVIIDnf_fov7TXEU	1.15395	5.78022	2.69735	0.0382782	0.716185	-3.56511	NM_015364	23643	LY96
uVnHtvPjRN7uCUCVbo	1.20733	9.91374	2.69716	0.0382874	0.716185	-3.56534	NM_000235	3988	LIPA
lndF69.zqh.2._pB1I	0.99921	11.0745	2.69672	0.0383091	0.716185	-3.56589	NM_001290	9079	LDB2
Ky_X_l.R53mP6SgMKY	-1.10948	8.81185	-2.69659	0.0383154	0.716185	-3.56605	NM_004816	9413	C9orf61
TkcLT_R6_i_6IaX4t0	-4.61095	7.14377	-2.69517	0.038385	0.716185	-3.56781	NR_002196	283120	H19
9RRSGoe7eQHd_30SGU	-1.12082	10.0699	-2.6942	0.0384327	0.716185	-3.56901	NM_025015	259217	HSPA12A
TkrTkRL.jAqSwQs_qU	-0.985734	9.98303	-2.69387	0.0384487	0.716185	-3.56942	NM_004040	388	RHOB
BbpCit0h_NZLoAVNCU	0.823792	5.80411	2.69354	0.0384651	0.716185	-3.56983	NM_172166	4439	MSH5
0gLsZQcKhUQJKSKw5I	0.890233	6.50921	2.69289	0.038497	0.716185	-3.57063	NM_201545	3964	LGALS8
KSeeUuIKRV1u6JG6Iw	1.06955	9.47016	2.69274	0.0385046	0.716185	-3.57082	NM_005954	4504	MT3
fl8EDoV_Sp.knnTe.s	-0.806322	6.22903	-2.69162	0.0385595	0.716605	-3.5722	NM_005664	7681	MKRN3
iiOoLcJPX.rfp9895I	1.03952	5.43488	2.68989	0.0386451	0.71719	-3.57435	NR_003506	285189	PLGLA
0qKeK6kzReK0kvAhSU	-0.720509	8.99588	-2.68955	0.0386616	0.71719	-3.57476	NM_144736	55471	PRO1853
xvrrv4q_nIDgJej.uU	0.804402	9.89865	2.68876	0.0387008	0.71719	-3.57575	NM_012198	25801	GCA
HVHcCee46UV939ijqI	-0.872871	8.57772	-2.68836	0.0387206	0.71719	-3.57624	XR_039419	100128086	LOC100128086
KGhlVCGTOHRRnt3hTg	-0.725956	9.06468	-2.68655	0.0388104	0.717542	-3.57848	NM_001080840	649853	HLA-A29.1
fJ4eWORqJ4CqJzHl1Q	-0.78668	8.1317	-2.68647	0.0388145	0.717542	-3.57859	NM_004987	3987	LIMS1
H60rO9u5_oM61OQ9Aw	0.841861	7.9229	2.68602	0.0388369	0.717542	-3.57914	XM_001716137	652330	LOC652330
cqlc44rrXVFEiUpRI4	0.731666	6.64708	2.68275	0.0389998	0.719934	-3.5832	XM_926591	653242	LOC653242
NVTh79319ZB55Nei0Y	-0.775201	5.55721	-2.68212	0.0390314	0.719934	-3.58398	CB049834
fN9L59KU3o7MTkrRKg	-0.77284	8.7091	-2.68028	0.0391235	0.720432	-3.58626	NM_018530	55876	GSDMB
fRq_nXG.m.unrdeu0s	-0.816489	5.84667	-2.68028	0.0391235	0.720432	-3.58626	NM_004571	5316	PKNOX1
lRZJJCgJ0YFUBekLRc	-0.750102	7.64397	-2.67867	0.0392043	0.721319	-3.58826	NM_012231	7799	PRDM2
xl1CD9BdBNF6nlL90k	0.753708	6.08438	2.67713	0.0392816	0.721602	-3.59017	NM_139322	8455	ATRN
01ZKfb_XUgX1bePvXU	-1.08796	5.60161	-2.67672	0.039302	0.721602	-3.59067	NM_006228	5368	PNOC
xvqURIlYsrAoK96AUc	-1.91134	6.59265	-2.67603	0.0393369	0.721602	-3.59153	NM_052909	153478	PLEKHG4B
0IhC7ongoPsqAyJ6JU	0.695144	6.25413	2.67577	0.03935	0.721602	-3.59186	BX095709
6lZNddzXv2KyIn6R94	0.70187	7.85821	2.67455	0.0394116	0.722012	-3.59337	NM_012463	23545	ATP6V0A2
3O7wuSiE_s96kn1wzk	-1.19275	8.26207	-2.67312	0.0394838	0.722012	-3.59514	NM_001993	2152	F3
f0kg6gHodIRf_V1USo	-0.779094	5.34691	-2.67276	0.039502	0.722012	-3.59559	BC039440
ZhfS5Jy.SQA4oJQV4o	-2.84229	6.19055	-2.67267	0.0395066	0.722012	-3.5957	NM_032457	5099	PCDH7
iupER4u_L5bui8Ozhk	-0.712004	5.60563	-2.67171	0.0395553	0.722012	-3.59689	NM_000231	6445	SGCG
NScXiKeKSiDB6DWojk	-1.22432	7.25156	-2.67146	0.0395681	0.722012	-3.59721	NR_003664	389517	LOC389517
0nL9XoiKXJQQYKho.w	0.743894	6.44753	2.6699	0.0396469	0.72211	-3.59913	NM_001004125	286319	TUSC1
9IoI4Kae0JHeoKuV60	0.780211	6.38518	2.66845	0.0397207	0.72211	-3.60093	NM_001031726	83636	C19orf12
WgChTgvkdP.XoXS3N0	0.729276	8.70705	2.66736	0.0397763	0.72211	-3.60229	NM_020234	56986	DTWD1
cV6TqIIUYuKOALoISo	-2.05865	6.08599	-2.66713	0.0397879	0.72211	-3.60257	NM_015507	25975	EGFL6
3kE_IgB5VTdCQg6b68	0.955443	7.67066	2.66649	0.0398206	0.72211	-3.60336	NM_015132	23161	SNX13
fkoPdfCooiQkrulUn0	0.780239	7.5939	2.66576	0.039858	0.72211	-3.60427	NM_001002260	83543	C9orf58
0k6KSu.UKu3TweyeQI	-2.03701	5.96129	-2.66571	0.0398609	0.72211	-3.60434	NM_173078	139065	SLITRK4
3L4p7mX66n0bfVej_c	0.772324	10.0951	2.66542	0.0398756	0.72211	-3.6047	NM_018249	55755	CDK5RAP2
QJRBdAkT1EB4RIKI1U	-0.713383	6.50467	-2.66511	0.0398913	0.72211	-3.60508	XM_001719783	652725	LOC652725
Krp7JNXFFShHrmDhEE	0.693655	6.24457	2.66495	0.0398997	0.72211	-3.60529	NM_017872	54974	THG1L
0cn1ftaKM8A5yrivyU	0.974341	11.4797	2.66145	0.0400791	0.724765	-3.60963	NM_006070	10342	TFG
cnKK1ekvl55Uu4UgKQ	0.76341	7.2812	2.66014	0.0401467	0.725393	-3.61126	NM_005675	8214	DGCR6
NpJKKjjXkuOg73t_Ps	0.897518	8.21364	2.65743	0.0402862	0.727319	-3.61462	XM_928013	414149	ACBD7
iuIVEerSdTQoggT1FQ	0.907575	5.21373	2.65631	0.0403444	0.727777	-3.61602	XM_934868	646168	LOC646168
ugS_XzqI5q_OGlSiU4	1.07379	5.99499	2.6524	0.0405474	0.730712	-3.62087	NM_001037525	2581	GALC
6l9Xbj0RR7VP6LxMfo	0.680086	5.77082	2.65076	0.0406326	0.730712	-3.62291	NM_018363	55328	C10orf59
0ieSlpTyB0uP4o6KLY	0.854774	5.54583	2.65075	0.0406336	0.730712	-3.62293	XR_018230	645726	LOC645726
l5r6aD.HK5u_si6p4o	0.769569	6.58602	2.65011	0.040667	0.730712	-3.62373	XM_001720398	100132106	LOC100132106
TIGX_MSntT5Sgin7ls	-1.49955	7.50325	-2.64744	0.0408066	0.730712	-3.62704	NM_032250	84210	ANKRD20A1
NX2vun3un9WP5E7Xqs	-0.730892	7.67919	-2.64726	0.0408157	0.730712	-3.62726	NM_207305	2298	FOXD4
rUsgjhrgO9REejjpRE	1.1776	9.40202	2.64577	0.0408943	0.730712	-3.62912	NM_004490	2888	GRB14
3fZAi4YpVuogaHXSHc	0.732528	6.30396	2.64554	0.0409061	0.730712	-3.6294	NM_133180	54869	EPS8L1
fTl74ksonvdXVQtc0c	0.737016	6.0082	2.64426	0.0409739	0.730712	-3.631	NM_001004304	283337	ZNF740
ip5FAEUoIAo6pGnkS8	-0.74066	5.67999	-2.64365	0.0410059	0.730712	-3.63176	XM_946103	652850	LOC652850
oBUB6pRd7FdH0qReJQ	0.716031	5.93111	2.64315	0.0410322	0.730712	-3.63238	NM_004750	9244	CRLF1
TeqefUVLZ30SXnMXHI	0.802241	6.15168	2.64202	0.0410918	0.730712	-3.63378	NM_000035	229	ALDOB
3Ei4aIKSE05BOdCpz0	0.915467	6.69006	2.64152	0.0411181	0.730712	-3.6344	NM_001005521	54076	C21orf37
BkiUXXMhlT5XnnsR9I	-0.69931	8.08037	-2.64099	0.0411465	0.730712	-3.63507	NM_016045	51012	C20orf45
EdTSJCklIglXiKg4_o	0.683099	6.82861	2.63875	0.0412648	0.730712	-3.63785	NM_139125	5648	MASP1
96SNeqFUrRXmlWldWc	-0.814625	5.9625	-2.63864	0.041271	0.730712	-3.63799	XM_933083	645723	LOC645723
6lOlLkL3JnErJ91xXg	-0.876597	5.26896	-2.63756	0.0413279	0.730712	-3.63933	NM_021048	4109	MAGEA10
Q3JUhairgLdQoCK7do	0.986751	6.13031	2.63715	0.0413497	0.730712	-3.63984	NM_018167	55727	BTBD7
T5Vng3Xp4f5666Xzu4	-0.685323	7.57535	-2.63701	0.0413575	0.730712	-3.64002	NM_014324	23600	AMACR
9lU.wkokrp6.glUrNU	0.864316	5.56824	2.63623	0.0413988	0.730712	-3.64099	NM_013274	27343	POLL
6BM6ESgqgTRHeoe_6o	-1.01013	8.68658	-2.63613	0.0414042	0.730712	-3.64111	XM_001723713	100130764	LOC100130764
BoQr4q668S15ePey50	1.59231	5.74413	2.63581	0.0414213	0.730712	-3.64151	XM_943055	440970	LOC440970
iW7u1L8Sbd5Vcm7.uE	-0.746191	7.33265	-2.63551	0.0414374	0.730712	-3.64189	NM_015833	104	ADARB1
3kq6fMXsNUke6itCGg	-0.746757	7.54817	-2.6355	0.0414378	0.730712	-3.6419	NM_001137674	344787	ZNF860
0_XrX7f5Xeen1X0XSQ	0.951289	12.1302	2.63507	0.0414606	0.730712	-3.64243	NM_000115	1910	EDNRB
Q5J51WuRWQSm.5Dkjs	0.778583	7.90076	2.63498	0.0414656	0.730712	-3.64255	NM_003255	7077	TIMP2
HESl1cEHv0sWHi69Dw	-1.18319	5.94711	-2.63495	0.0414672	0.730712	-3.64258	XR_039315	100132184	LOC100132184
uD1Su_6ysPg06qS.V0	0.722162	8.95478	2.63351	0.0415439	0.730712	-3.64437	NM_001077395	51611	DPH5
ZrKv0fKLCBLVS1JJRU	-0.726413	6.9048	-2.63242	0.0416024	0.730712	-3.64573	NM_201997	7536	SF1
T0X1eJkLX7uj6SRTXo	0.692501	5.45226	2.63212	0.0416183	0.730712	-3.6461	NR_002929	148709	LOC148709
6qWqKrX_a4nO.E_ES4	0.788537	7.44797	2.63193	0.0416287	0.730712	-3.64635	NM_004481	2590	GALNT2
fVX3pZ_qRxKOd_dEuw	-0.81908	5.43037	-2.63187	0.0416318	0.730712	-3.64642	XM_926022	642528	LOC642528
fggBJO6Pe.7oM8dGZI	0.873823	6.4521	2.63159	0.0416469	0.730712	-3.64677	NM_007362	22916	NCBP2
QxeV1xxReTuR9Flep8	1.11523	6.80705	2.63089	0.0416841	0.730712	-3.64763	NM_014026	28960	DCPS
fiRIqnKp6192.nct_c	0.997535	7.54895	2.63053	0.0417036	0.730712	-3.64809	NM_000189	3099	HK2
HIlrmmlmH1WGapniCQ	0.7947	5.80738	2.63048	0.0417065	0.730712	-3.64815	NM_172218	6674	SPAG1
B2N24JWQoWBFVF2PyE	-0.804219	11.1568	-2.62935	0.0417672	0.730712	-3.64956	NR_002225	400156	RPS26L
lrpceUSv4TUrEtdSrM	0.788071	5.75085	2.6289	0.0417911	0.730712	-3.65011	NM_001077238	56928	SPPL2B
u4nufUluBf5FU71SNI	-0.736532	10.0899	-2.62884	0.0417946	0.730712	-3.65019	NM_032981	1837	DTNA
ctNSQ4iDXl3shQTUu4	1.08373	8.314	2.62768	0.0418566	0.73093	-3.65163	NM_013451	26509	MYOF
Hi55AJVM3pQvQrgmO4	0.687944	9.50306	2.62679	0.0419049	0.73093	-3.65274	NR_003563	728233	PI4KAP1
xf91UUVdeVR.pUgFA4	0.664876	5.49896	2.6266	0.0419152	0.73093	-3.65298	NM_001010854	145567	TTC7B
Eo.0e9wnVbhe64pgKg	0.96913	6.84252	2.62616	0.0419391	0.73093	-3.65353	NM_004510	3431	SP110
HN7LfolkSr66xXYkRQ	1.04514	8.84511	2.62389	0.0420614	0.732166	-3.65635	NR_003002	677768	SCARNA13
NTUTvp757t1cCSEk5c	-0.666986	5.6247	-2.62285	0.0421179	0.732166	-3.65765	XM_378545	400456	LOC400456
czEq3N_fXFxN5_JLl0	-1.83445	5.58584	-2.62281	0.0421204	0.732166	-3.65771	NM_005756	10149	GPR64
f_nlN1SnTltF2X9__g	0.699032	8.16725	2.62122	0.0422068	0.732166	-3.65969	NM_001098794	84067	FAM160A2
E1xFxd3ep9z9hZjjuk	0.720789	14.4882	2.62074	0.0422328	0.732166	-3.66029	NM_000146	2512	FTL
KogIndzEf71aie2nro	0.700539	6.03382	2.61992	0.0422775	0.732166	-3.66131	NM_013283	27430	MAT2B
l7egEp8n8ueq6heV7o	-0.765093	6.30981	-2.61857	0.0423511	0.732166	-3.66299	NM_032932	84440	RAB11FIP4
H5N.rPuXedU3d3_XTI	-1.09437	7.0662	-2.61842	0.0423588	0.732166	-3.66317	NM_004466	2262	GPC5
ZH5_.l95x0nkZ4kUIk	-1.13625	8.95585	-2.6182	0.0423709	0.732166	-3.66344	NM_015529	26002	MOXD1
iR5V3V0JcIRwhVIVAk	0.893175	7.03835	2.61759	0.0424042	0.732166	-3.6642	NM_006782	7542	ZFPL1
TTVSIXfu9eUTJ5Sp8I	0.669606	8.93528	2.61713	0.0424298	0.732166	-3.66479	NM_001078172	26071	FAM127B
3FWFlJONlmSdelzx9E	-0.748129	7.60501	-2.61643	0.0424677	0.732166	-3.66565	NM_000188	3098	HK1
cSA9IColJRXqkuC5R4	0.833359	7.91005	2.61638	0.0424704	0.732166	-3.66571	NM_004761	5863	RGL2
ZsC4smsvjqJ74BKwEk	-0.675332	5.68643	-2.61541	0.0425235	0.732166	-3.66692	NM_018267	55766	H2AFJ
xfimEKLubSh4gXpwsY	1.28365	5.85046	2.61512	0.0425395	0.732166	-3.66728	NM_003914	8900	CCNA1
94nNO2wlrogtSpy7qo	0.687323	6.09578	2.61485	0.0425546	0.732166	-3.66763	XR_041640	23591	C17orf88
Klf1JVNiE.SoPgOBOY	-0.755801	6.13773	-2.6143	0.0425849	0.732166	-3.66832	XM_946257	654202	LOC654202
lZ4CI9S6hOuW.97_X0	-1.12178	5.685	-2.61392	0.0426055	0.732166	-3.66878	NM_003389	7464	CORO2A
Zdd0ngRXX9HVA5AS3c	-1.19444	5.48354	-2.6127	0.0426726	0.732303	-3.67031	NM_004019	1756	DMD
BuaUI51IEeXt.USAVU	0.697447	5.6331	2.61257	0.0426796	0.732303	-3.67047	XM_001715304	100134081	LOC100134081
oXKJ5QE3o0F6kcYqvg	0.816924	8.119	2.609	0.0428764	0.732868	-3.67492	NM_001080379	135138	PACRG
NlCEUle1yV9LCF_Uog	-0.887181	7.97201	-2.60891	0.0428818	0.732868	-3.67504	NM_004209	9143	SYNGR3
0KO7oD18O1ISC3nkqk	0.737459	5.69111	2.60794	0.0429351	0.732868	-3.67624	XM_926738	643403	LOC643403
3Una1dSkCiAah8fRKE	-0.726566	10.0785	-2.6072	0.0429765	0.732868	-3.67717	NM_018697	55915	LANCL2
9YTsaEhsMfn3iXVLf0	-0.696119	6.80468	-2.60557	0.0430669	0.732868	-3.6792	NR_002776	114044	MCM3APAS
QlF3hK7l5VTd94_e8E	0.754648	9.78091	2.6055	0.0430708	0.732868	-3.67929	NM_032412	84418	C5orf32
Bcngcb.qOI5AkEntXo	-0.765073	8.77437	-2.60506	0.0430949	0.732868	-3.67983	AL512695
9UrTItOiIG.ScPfqSc	-0.663085	6.30961	-2.60486	0.043106	0.732868	-3.68008	XM_938354	147670	LOC147670
urRKDbgoniA313WlR4	-0.93711	5.8925	-2.60408	0.0431498	0.732868	-3.68106	NM_080872	137970	UNC5D
KpekLq4COgfnni5FH0	1.00157	5.44775	2.60334	0.0431907	0.732868	-3.68198	NM_153292	4843	NOS2A
ZSA4qHqN5ElPA8wN6A	0.758284	7.75714	2.60299	0.0432104	0.732868	-3.68242	NM_001031827	552900	BOLA2
cpJJgJ_8o7XuefuOIk	-0.705649	6.85952	-2.6027	0.0432264	0.732868	-3.68278	NM_012253	8277	TKTL1
Ed6S6KilLZ6KEygwe4	0.94557	5.86339	2.60257	0.0432338	0.732868	-3.68294	NM_005671	7993	UBXN8
oQoOSCIkilEAEkkG7U	0.848138	7.4696	2.60203	0.0432637	0.732868	-3.68361	NR_015399	150568	LOC150568
KlJHl.lJNcDei.xQgo	0.744301	7.4952	2.60118	0.0433115	0.732868	-3.68468	NM_006286	7029	TFDP2
Ndeq.VPpu34nneuMFs	-0.748584	6.09938	-2.60015	0.0433691	0.732868	-3.68597	NM_182966	4739	NEDD9
xd5Xedb1eqnqHAgOrs	0.681964	5.74592	2.60002	0.0433761	0.732868	-3.68612	NM_001004426	8398	PLA2G6
rV09UBa6JLji7cKSOo	-0.844439	5.59738	-2.59975	0.0433914	0.732868	-3.68646	NM_001203	658	BMPR1B
iX4UT83aqlC4.31SUk	-0.782573	5.89423	-2.59969	0.0433948	0.732868	-3.68654	AA889865
cULBQPVUCEorunjqxE	-0.696754	7.70363	-2.59961	0.0433992	0.732868	-3.68664	NM_025264	80745	THUMPD2
ct43aCcJKtqXryx_ho	-0.716283	8.97536	-2.599	0.0434336	0.732868	-3.6874	NR_023371	100169760	RN5S9
3uO7FMe7nUkDtT_7A4	-1.27823	8.80341	-2.59887	0.043441	0.732868	-3.68757	NM_206594	2104	ESRRG
6ReVav_iKO5UMp_2ME	-1.03804	9.53472	-2.5977	0.0435063	0.733412	-3.68902	NM_001012978	340542	BEX5
KmAXs1qVBeAE1SUIHo	-5.4345	8.21332	-2.59704	0.0435436	0.73343	-3.68985	NM_000089	1278	COL1A2
3VEwt33KR7arEx4nnk	-0.696341	10.049	-2.59638	0.0435807	0.73343	-3.69067	NM_018947	54205	CYCS
HSiZ64n1x7lEJ6t8eo	1.15613	5.96238	2.5957	0.0436191	0.73343	-3.69153	XM_943843	649680	LOC649680
N2E5Tx4JKVIEe8Z_UU	0.669731	7.81386	2.59532	0.0436405	0.73343	-3.692	NM_206808	171425	CLYBL
HdefXV5T01eVd1OCfg	0.686985	5.80111	2.59439	0.0436928	0.73343	-3.69316	NM_002534	4938	OAS1
6iJ1.6BeRJWWF75ReQ	0.715382	7.72354	2.59409	0.0437098	0.73343	-3.69353	NM_017914	55009	C19orf24
BegfTsklwRapYvl.Hc	-1.26918	6.93538	-2.59351	0.0437422	0.73343	-3.69425	NM_207406	389206	BEND4
cq6SRE2tRXn7UgHvCI	0.699082	5.41	2.59298	0.0437725	0.73343	-3.69492	NM_181838	7322	UBE2D2
ND_gKgUEa6Op2Z96Wc	0.687302	6.06415	2.59221	0.0438162	0.733606	-3.69588	NM_002441	4439	MSH5
0qtL3R0oSWR1HkShHw	-0.881233	5.3157	-2.59114	0.0438765	0.733989	-3.69722	XM_001716544	100127946	LOC100127946
3n2ldr.T0pRXnTpX14	0.735895	6.64345	2.59045	0.043916	0.733989	-3.69809	NM_030798	81554	WBSCR16
KnWiEjtXuhFBdPg.jE	0.830495	6.51378	2.59005	0.0439386	0.733989	-3.69858	NM_199004	409	ARRB2
lXdbklcSUIOonrg440	0.678869	7.1997	2.58877	0.044011	0.734113	-3.70017	NM_032178	84138	SLC7A6OS
r6m4FFOVJYAn.iqeH0	-1.1252	7.96136	-2.58839	0.0440329	0.734113	-3.70065	NM_001993	2152	F3
HQUnZ_3q1LdSB31J9U	-0.837143	6.57803	-2.58817	0.0440455	0.734113	-3.70093	XM_498513	440034	DKFZp686K1684
WlPRye7jfqwvF6.d4k	-0.787916	5.70901	-2.5873	0.0440951	0.734132	-3.70202	XR_040786	79667	FLJ13197
Ed6OOUeOXqgwK6Ju6A	0.696707	6.89421	2.58615	0.0441603	0.734132	-3.70345	NM_004099	2040	STOM
cEmSp10jRRV7QDRHho	-0.840723	7.22724	-2.58516	0.0442172	0.734132	-3.70469	NM_021136	6252	RTN1
HpKh7f9zv73sSd0kR0	-1.16353	8.3461	-2.58504	0.0442242	0.734132	-3.70485	NM_015206	23251	KIAA1024
KlxxEXDuzrMh751ynE	0.864072	5.88433	2.58403	0.0442817	0.734132	-3.7061	NM_032020	2519	FUCA2
EVxc3jCPJ_3SrqC6io	0.724427	5.55746	2.58402	0.0442824	0.734132	-3.70612	NM_013277	29127	RACGAP1
xXiQFVHV1pllol1eEo	-0.657974	5.40583	-2.58339	0.0443184	0.734132	-3.7069	XM_936691	647646	LOC647646
WJTReJBQA9d5nqtYeU	-0.825415	6.27852	-2.58276	0.0443547	0.734132	-3.70769	NM_005281	2827	GPR3
oS95LsOihqQbk7kp0U	-0.675865	9.70063	-2.58276	0.0443547	0.734132	-3.7077	NM_183246	116154	PHACTR3
l4QRT6obmJ3nJkpSrQ	0.911517	7.65918	2.58192	0.0444027	0.734132	-3.70874	NM_183008	91544	UBXN11
cRXyV9IwlyUsTP0kSk	-0.740565	6.72161	-2.58177	0.0444114	0.734132	-3.70893	NM_001002901	127943	FCRLB
3keg0IyEFIKp_IYSJU	-0.85579	5.32033	-2.58049	0.0444849	0.734798	-3.71053	BU740879
lq6q6nAlMoIAO47O7U	-1.05203	5.51886	-2.57881	0.0445816	0.735846	-3.71263	NM_018133	55167	MSL2
oERC63oTirEv3lxQhE	1.00467	7.73378	2.57743	0.0446612	0.736095	-3.71435	NM_145176	154091	SLC2A12
9f6pH7Jfq6qBK_h4CY	0.907746	5.74597	2.5774	0.0446632	0.736095	-3.7144	NM_001010917	401647	GOLGA7B
6.UfcHqXd.3Sjc1yUA	0.923636	9.44088	2.57611	0.0447375	0.736545	-3.716	NM_001037317	163404	LPPR5
KOMbAZ1.qBU9ipJaag	-1.70245	6.55818	-2.57577	0.0447571	0.736545	-3.71643	NM_153500	10645	CAMKK2
0rHiX.U936_X7l4oN4	-0.915217	6.32218	-2.5748	0.0448133	0.736923	-3.71764	AL833054
Z0nghqtftEaUYA.Kfk	-0.850981	5.62116	-2.57372	0.0448762	0.737409	-3.71899	XM_001721110	100133123	LOC100133123
Z3EFHF73enn166556U	-0.67871	7.0411	-2.571	0.0450345	0.738604	-3.7224	NM_004901	9583	ENTPD4
KQA6gFL05KSCS_uu3o	0.663261	6.17275	2.57053	0.0450621	0.738604	-3.72299	NM_023034	54904	WHSC1L1
K3xukdmvotJiiJil6M	-2.61946	6.32746	-2.57011	0.0450864	0.738604	-3.72351	NM_017767	55630	SLC39A4
B5UOrpfTe2tHuSR3n0	-0.987541	6.89898	-2.56867	0.0451707	0.738604	-3.72532	XR_018613	345645	LOC345645
rW6gVCvUy10kVV4oP4	1.01836	7.47197	2.56801	0.0452092	0.738604	-3.72614	NM_006118	10456	HAX1
QBSu3uP3Dw0WelPESs	0.663447	9.82243	2.56768	0.0452283	0.738604	-3.72655	NM_004162	5868	RAB5A
cV7vdd7oDgpJCCReKU	-0.876194	7.77149	-2.56633	0.0453079	0.738604	-3.72825	NM_020762	57522	SRGAP1
uK3C7K47lPUw6fUhyo	-0.728995	9.68277	-2.56614	0.0453187	0.738604	-3.72848	NM_018650	4139	MARK1
NVP3.m5Lf49sQyCgRs	-0.699943	8.58412	-2.56611	0.0453206	0.738604	-3.72852	NM_001412	1964	EIF1AX
9jUT7yueFyEiOB4rX4	-5.58732	9.06657	-2.56577	0.0453402	0.738604	-3.72894	NM_000089	1278	COL1A2
QB91KER0YoSm5KEFUg	0.798782	6.74701	2.56539	0.0453627	0.738604	-3.72942	NM_032816	84902	CCDC123
fRivqlKQvdUogpTvS8	0.719978	8.22901	2.56441	0.0454203	0.738604	-3.73064	XM_001723512	100128060	LOC100128060
TapAdcfNfQhUnFftH0	-0.701825	5.70204	-2.56433	0.0454251	0.738604	-3.73074	AI125261
u6ni9GDyqSiegtlcoE	-0.941185	8.15106	-2.56409	0.0454393	0.738604	-3.73105	NM_018401	55351	STK32B
0fK458dTlKwp0C5.EI	0.728925	6.24921	2.56392	0.0454494	0.738604	-3.73126	NM_001017919	91433	RCCD1
uBujoq7tKivqEikiCI	0.65975	5.57654	2.56286	0.0455117	0.739072	-3.73259	XM_942288	5371	PML
iZJUEGpLrd7nXKTUkQ	0.762771	5.43426	2.56208	0.0455576	0.739276	-3.73356	NM_183420	26260	FBXO25
EzVB0VUBVTV9VF1JLM	-1.27087	6.42367	-2.56049	0.0456519	0.739796	-3.73556	NM_033129	85508	SCRT2
oCN34liquqvkuJQjkc	-0.834564	5.83445	-2.56041	0.0456565	0.739796	-3.73566	NM_145276	147837	ZNF563
ro1zSm0X07.MUe867o	1.34573	7.54361	2.55977	0.0456942	0.739865	-3.73645	NM_032930	85016	C11orf70
Hn8.BoU.nTedz.nRCk	-0.939847	5.41554	-2.55762	0.045822	0.740897	-3.73915	AA992213
3UVHikXz.VHlVh1ADI	-0.789224	6.97963	-2.55757	0.0458249	0.740897	-3.73921	BX100093
rdIxXU3HpU1XdcBAHU	-1.70386	8.36652	-2.5546	0.0460015	0.742962	-3.74293	NM_015464	25928	SOSTDC1
Q8jADkAqS017VJIV90	1.78441	5.96845	2.55294	0.0461006	0.742962	-3.74501	XM_001713711	100133431	LOC100133431
TSoLxHn0RRCluoDfoo	0.656279	8.65887	2.55241	0.0461324	0.742962	-3.74568	NM_032483	84513	PPAPDC1B
Hi5ceKX8JFnBPX9TT0	1.64977	6.19808	2.55209	0.0461514	0.742962	-3.74607	NM_019027	54502	RBM47
NmDCCj1EjRMWiK.5dI	-1.0263	5.40803	-2.55201	0.0461563	0.742962	-3.74618	NM_032967	27328	PCDH11X
imiDsz5d51zSr5wFes	-1.76467	9.31141	-2.55167	0.0461766	0.742962	-3.7466	NM_002048	2619	GAS1
6XorhI4rHogpJ6hY7Q	0.913102	7.25382	2.55149	0.0461876	0.742962	-3.74683	XM_001132864	9026	HIP1R
0KNs1RFKHc1x1yw1.c	0.684764	9.43	2.55042	0.0462517	0.743285	-3.74817	XM_926322	653171	LOC653171
Bg.QKDPCCAbl59V9l8	0.729345	8.7387	2.5498	0.0462889	0.743285	-3.74895	XM_001722097	730323	LOC730323
KwVWpKmqWdkh1M4j0U	0.798776	5.67559	2.54914	0.0463282	0.743285	-3.74977	NM_003364	7378	UPP1
ZP9i4KFaJYBFrKJqis	0.780342	6.3515	2.54888	0.0463442	0.743285	-3.7501	NM_001002800	10051	SMC4
TVNe7vCd5zylJCao7U	-0.762545	6.96963	-2.54789	0.0464036	0.743285	-3.75134	NM_005904	4092	SMAD7
itUnHeilyuog2fgVKI	-0.771329	12.865	-2.5478	0.0464091	0.743285	-3.75145	XR_040185	148203	ZNF738
uSIqgx85OqJe8kS5eU	-0.891075	6.39124	-2.54637	0.0464954	0.743685	-3.75325	NM_000833	2903	GRIN2A
uhfm7oiIPYeiCteevo	0.721216	10.5993	2.54627	0.0465013	0.743685	-3.75337	NM_181515	219927	MRPL21
3ei61vdFFfSfqxERIo	-0.746997	7.65618	-2.544	0.0466386	0.744823	-3.75622	NM_206539	65989	DLK2
ZfIlMJVEzzV4EKknXk	1.20379	6.26673	2.54398	0.0466398	0.744823	-3.75624	NM_022481	64411	ARAP3
rrrR6g._e6V5.199Uc	0.676061	7.00767	2.54317	0.0466885	0.745064	-3.75725	NM_152597	161835	FSIP1
Kk_6qAg6S91nu6Ld0U	-0.672759	5.51077	-2.54241	0.0467345	0.745261	-3.7582	XM_001718943	100134409	LOC100134409
fLV5PmZhWmmoSn559c	-1.2274	8.07233	-2.54067	0.0468405	0.745903	-3.76039	NM_020300	4257	MGST1
EVKvn91O3uuhfhdCVw	-0.664579	5.34154	-2.54064	0.0468422	0.745903	-3.76043	XM_497366	441655	LOC441655
ZniMVDQiUNfn1ch3XQ	-0.710469	5.66211	-2.53938	0.046919	0.746588	-3.76201	NM_152595	161779	PGBD4
cX4rIO4t0gOHk8Xlf8	1.66945	6.08108	2.53795	0.047006	0.74737	-3.7638	NM_022166	64131	XYLT1
WpKTu0iV9ES6jHC7_Y	-1.51527	7.98227	-2.53747	0.0470356	0.74737	-3.76441	NM_152570	158038	LINGO2
oyCjmVRVn9V.dan6.8	-0.854734	5.52596	-2.53465	0.0472079	0.749245	-3.76794	NM_002699	5453	POU3F1
BVp.l.OAX_V_nq7rJ0	0.974058	9.05043	2.53406	0.0472442	0.749245	-3.76868	NM_001033555	92521	CYTSB
6kK7jT4d.Xqpd3Qo4o	0.691473	12.3503	2.53388	0.0472552	0.749245	-3.7689	XR_038750	148430	LOC148430
rZIpCQIpJfpAUoLeoI	-1.15798	6.74802	-2.53085	0.0474417	0.750192	-3.77271	NM_033417	93323	HAUS8
Elep_izkgevfvEHXfE	-0.726235	6.3274	-2.53007	0.0474899	0.750192	-3.77369	XM_001132609	731366	LOC731366
EXsnqnnHjVUd_eUJEA	-0.784064	5.87928	-2.53005	0.047491	0.750192	-3.77371	BG911604
fluUC3V9799JE_FTJE	1.21324	8.27639	2.52971	0.0475121	0.750192	-3.77414	NM_007129	7546	ZIC2
6em9RFJelBOEAV7dx4	-0.855355	10.3235	-2.52934	0.0475349	0.750192	-3.7746	XM_942096	285966	FLJ40722
9B_kndfTmPlIbUCqSQ	0.894404	6.2681	2.52924	0.0475407	0.750192	-3.77472	NM_022350	64167	ERAP2
BpRrnrtnrogaUpVAhs	-0.662685	6.85634	-2.52863	0.0475787	0.750192	-3.77549	NM_031864	56137	PCDHA12
Hksp7omrKIiOnjHnRs	0.765527	8.02211	2.52851	0.0475861	0.750192	-3.77564	NM_015162	23205	ACSBG1
uiBWU0q7cXB90qHEfo	-0.721862	8.80902	-2.52639	0.0477175	0.751728	-3.77831	NM_012294	9771	RAPGEF5
lOF5WqV2uKFO2ejoRI	-1.76503	6.94287	-2.52572	0.0477589	0.751847	-3.77914	XM_001715383	342865	VSTM2B
0hLnXpRUl3niBT16jw	0.839978	10.1573	2.5246	0.0478284	0.751889	-3.78055	NM_018150	55182	RNF220
laLIjeUL5fEiUoSfUk	-0.833619	7.09585	-2.52458	0.0478296	0.751889	-3.78057	NR_024615	711	C3orf51
Nd5fQ3i4TSHSJUR.Ck	-0.779653	8.15369	-2.5224	0.0479653	0.753292	-3.78331	AK022085
u9V81Uee6K.exdn6OU	0.649363	8.45067	2.52163	0.0480135	0.753292	-3.78428	NM_020185	56940	DUSP22
01nqG0MoB6oPHuz_d0	0.82114	5.46923	2.52038	0.048092	0.753292	-3.78585	XR_015341	389630	FAM90A2P
xFVQoC3gIPoIopIIok	0.76356	5.86034	2.51993	0.0481199	0.753292	-3.78641	NR_002941	285359	LOC285359
iykwoB2.kp3e1Knn14	0.647489	10.8519	2.51975	0.0481313	0.753292	-3.78664	NM_138369	91272	FAM44B
iX_6IDu0XVUFY9Hf90	0.771102	11.7063	2.51926	0.0481619	0.753292	-3.78726	NM_201630	10446	LRRN2
x6hEnpQia9CEMHHlxw	0.82579	7.66248	2.51896	0.0481806	0.753292	-3.78763	XM_927730	644615	LOC644615
cKneT3BTKT3ahbXzVM	0.949877	10.6168	2.51879	0.0481911	0.753292	-3.78784	NM_152278	56849	TCEAL7
E3u67.sWkajOgYAef4	0.820274	10.1194	2.51815	0.0482315	0.753392	-3.78865	NM_020311	57007	CXCR7
NF431IAxVdiOplrXtQ	-0.886569	5.18477	-2.51654	0.0483327	0.75375	-3.79067	XR_038530	441481	LOC441481
6uK9TUlC.O6XPt0od0	0.669281	8.64604	2.51603	0.0483648	0.75375	-3.79132	NM_001025091	23	ABCF1
irAqP6o5unq697dSt0	0.681067	5.69494	2.51516	0.0484194	0.75375	-3.7924	AA781984
r0M6yUpP5LVJx6op8I	-0.839138	6.78566	-2.51484	0.0484397	0.75375	-3.79281	BM512523
Q266pfaJDbXr3pjr4g	-0.664915	6.14533	-2.51468	0.0484497	0.75375	-3.79301	NM_001033056	2752	GLUL
cr6Aiee0l7ijlZeTtI	-0.69287	7.22747	-2.51336	0.0485327	0.75375	-3.79466	NM_025213	57731	SPTBN4
NrkOsAD6ISauL_yOOo	0.643354	5.77781	2.51329	0.0485376	0.75375	-3.79476	NM_001033032	55179	FAIM
Bm5y6jpI4oIIVRv4oI	0.662452	5.83153	2.5126	0.0485812	0.75375	-3.79563	NM_005645	6884	TAF13
KnsQ5e474oq9..Auzk	-0.789296	7.4103	-2.5124	0.0485935	0.75375	-3.79587	NM_004272	9456	HOMER1
TJE6gNfeVStJfR7U0o	0.689997	5.44723	2.51238	0.048595	0.75375	-3.7959	XM_001131337	645481	LOC645481
K.qs6qi794Xn_SG5dY	0.818558	5.71845	2.51123	0.0486678	0.754084	-3.79734	NM_020639	54101	RIPK4
9VMwnnlHkiv.F2F1K4	0.659175	7.77541	2.51047	0.0487158	0.754084	-3.7983	NM_032993	54433	NOLA1
9wu459TDE.o57ScL0c	0.751555	9.32376	2.50933	0.0487884	0.754084	-3.79973	XM_931911	643911	LOC643911
rkxSRLo6oOu4Xe1ed0	-0.635181	9.34895	-2.50921	0.048796	0.754084	-3.79988	XR_016527	644353	LOC644353
Zji7xeqAqckIrgl160	0.765218	7.48381	2.50872	0.0488267	0.754084	-3.80049	NM_181643	128344	C1orf88
ZpRyjdBQpLun0i.udE	-0.68384	6.61253	-2.50847	0.0488426	0.754084	-3.8008	NM_033036	89792	GAL3ST3
QNS1Xn8qSh9L1HvT94	0.641645	6.1154	2.50804	0.04887	0.754084	-3.80135	NM_006212	5208	PFKFB2
NRyo6oGDlA0h1FyJFI	0.665783	8.28099	2.50774	0.0488891	0.754084	-3.80172	NM_020648	57045	TWSG1
ivggY3pijUesCpNUig	-1.0276	5.53408	-2.50492	0.0490692	0.756336	-3.80527	NM_021955	2792	GNGT1
9p234nXpdDY315Qr.o	0.910972	6.30913	2.50359	0.0491541	0.756694	-3.80694	NM_018439	55364	IMPACT
xcm9577rV6ZOfv0QBk	-1.322	6.06485	-2.50349	0.0491608	0.756694	-3.80707	XR_037660	100133058	LOC100133058
0cCok79EunocWIn6HE	-1.29945	10.8614	-2.50248	0.0492255	0.757163	-3.80834	NM_016192	23671	TMEFF2
3kLuzT6VQkX3t74Xp0	0.766371	5.33599	2.50152	0.0492868	0.757579	-3.80954	XM_942761	642133	LOC642133
BnrvPnvPuvuuMkvvno	-1.52527	7.75905	-2.49957	0.0494122	0.757703	-3.81199	NM_002354	4072	TACSTD1
ZR4iVBSRFxIv1JiEOU	0.67651	9.54711	2.49866	0.0494711	0.757703	-3.81314	NM_001040011	375757	C9orf119
x10151U_dTtKe9VPuU	-0.87579	7.0863	-2.49836	0.0494905	0.757703	-3.81352	NM_001007156	4916	NTRK3
NXSX5XQ5GArpUoiKNA	0.695738	10.3034	2.49835	0.0494908	0.757703	-3.81353	NM_001031702	54437	SEMA5B
QKXwn_hUKgB5OiGT9o	-1.2689	8.81926	-2.49833	0.0494924	0.757703	-3.81356	NM_005574	4005	LMO2
E3oIf_gkR3jQd93lhI	-1.38622	7.35605	-2.49815	0.0495039	0.757703	-3.81378	NM_080629	1301	COL11A1
idFe90RKQ0RTRqAdQo	-0.804722	5.44243	-2.49768	0.0495345	0.757703	-3.81438	BG564551
fXrpNy7dUgLr__C.6I	1.01692	6.3044	2.4933	0.0498179	0.760766	-3.81988	XM_934728	9720	KIAA0565
WdK45HoN0koqrLyILw	-0.656714	7.86221	-2.49147	0.0499367	0.760766	-3.82218	NM_021963	4674	NAP1L2
0lKXO_iovAxe5NUkmg	0.638659	7.082	2.49125	0.049951	0.760766	-3.82246	NM_020185	56940	DUSP22
EbqUp7uI76O.rHtTt4	0.645076	9.64259	2.49091	0.0499732	0.760766	-3.82289	NM_012098	23452	ANGPTL2
fdeVJ1SaV6yFRB9eCU	0.695919	6.34182	2.4903	0.0500129	0.760766	-3.82365	XM_001133357	399744	LOC399744
9.sJeDZJUBKkkO_C4U	-1.0611	7.86264	-2.48938	0.0500731	0.760766	-3.82481	NM_002578	5063	PAK3
KetCUiIhhGi9SRU59c	0.747877	6.09187	2.48925	0.0500818	0.760766	-3.82498	XM_001127807	642255	LOC642255
KrEqUCH4huu.xOuHRM	-1.0645	8.16492	-2.48914	0.0500888	0.760766	-3.82512	NM_004411	1780	DYNC1I1
HXkL0Knf3V6o7n_6fc	-0.723188	11.0342	-2.48813	0.0501546	0.760766	-3.82638	NM_001024372	79870	BAALC
uBJ3u7grih36CSlNek	-0.788609	5.782	-2.48761	0.0501889	0.760766	-3.82704	NM_001003943	90427	BMF
EfHceP1VSHuP.gfX5c	0.881696	5.69562	2.48637	0.0502704	0.760766	-3.82861	NM_152270	91607	SLFN11
uIlqLOFKKL1nOE6OKg	1.31787	7.76742	2.48591	0.0503001	0.760766	-3.82918	NM_080860	89765	RSPH1
xkS_0hCPX0j1i_XFr4	-2.66794	12.2915	-2.48416	0.0504151	0.760766	-3.83138	NM_000599	3488	IGFBP5
iSUd98OKdVe3RPi_pU	0.628895	7.59191	2.48386	0.0504349	0.760766	-3.83176	NM_017774	54901	CDKAL1
3VnFXQWR3rH_f90LVk	-0.647729	5.67463	-2.48331	0.0504709	0.760766	-3.83245	XM_932168	644403	LOC644403
0U5NxCfiAyj.RLqguo	0.67072	7.08726	2.48313	0.0504833	0.760766	-3.83268	NM_006726	987	LRBA
0R4XmVHt6R1cuI4F6w	-0.65906	10.9475	-2.48307	0.0504873	0.760766	-3.83276	XM_001128377	728755	LOC728755
ZYXUUCUAUeJCvsmeAk	-0.740424	6.59878	-2.48277	0.0505067	0.760766	-3.83313	NM_013377	29951	PDZRN4
W_eSUUYZ33GnGn_3ec	-0.694058	6.60298	-2.48249	0.0505255	0.760766	-3.83349	NM_206825	26354	GNL3
HlUB6lBAjCqIEhCtFI	-0.639351	5.60811	-2.48248	0.0505256	0.760766	-3.83349	AI537743
9kpOOu5F7LVFx8oh4o	-0.813967	8.57567	-2.48243	0.0505293	0.760766	-3.83356	XM_001718382	100130353	LOC100130353
QBVu9.hNFujriVepZM	0.789662	6.07961	2.48062	0.0506486	0.760766	-3.83584	XR_015255	728368	LOC728368
lfhIT13jgQLlUu.qAk	-0.902864	5.5982	-2.4804	0.0506633	0.760766	-3.83612	NM_182625	348654	GEN1
3XtJATqID5OaQfQIEM	0.777749	6.65598	2.47856	0.0507853	0.760766	-3.83844	NM_001695	528	ATP6V1C1
cqKApRP_xe8P.uo770	-2.60651	6.12576	-2.47856	0.0507854	0.760766	-3.83844	NM_014978	22986	SORCS3
cqMSZEPkDSjEqt6QKE	0.694074	5.48036	2.4777	0.0508423	0.760766	-3.83952	AW450078
BpRQUhxwYusSK4epes	0.649537	9.54984	2.4776	0.0508489	0.760766	-3.83964	NM_018106	55146	ZDHHC4
ZXVNfw3vT5.qorqkno	0.752292	5.62603	2.47698	0.0508901	0.760766	-3.84042	NM_006546	10642	IGF2BP1
ZXfuqureKgtJzAE.no	0.735679	5.80286	2.47663	0.0509134	0.760766	-3.84087	NM_014706	9733	SART3
rqKhAKFSCyCDqjouuI	0.968524	5.84679	2.47558	0.0509831	0.760766	-3.84219	NM_032811	84897	TBRG1
6XlKgpR6u9F5Av3r7Q	-0.672983	9.74168	-2.47511	0.051014	0.760766	-3.84277	NM_020814	57574	2015-03-04
BaASFXn9g.E7047lfs	-0.641033	13.8551	-2.47499	0.0510222	0.760766	-3.84292	NM_018476	55859	BEX1
upRCLOGqexieu6aueQ	1.22473	6.78276	2.47447	0.0510569	0.760766	-3.84358	XM_940438	654174	LOC654174
Eq3S1y6iBVdctReAEU	-1.34357	10.2944	-2.47433	0.0510665	0.760766	-3.84376	NM_006198	5121	PCP4
TKlHoElUei0KdYqKIg	0.815692	6.50101	2.47262	0.0511806	0.760766	-3.84591	NM_003456	7755	ZNF205
Hl_uiV.tDOKO48lTN4	1.00331	7.46038	2.47231	0.051201	0.760766	-3.8463	NM_032930	85016	C11orf70
KSuQ2nkoPSMMjqqKp0	-0.634836	5.53969	-2.47209	0.0512161	0.760766	-3.84658	BF507424
3Euf7Fo3ngk3tSes14	0.724145	10.9451	2.47208	0.0512167	0.760766	-3.84659	NM_003884	8850	KAT2B
90SU_XVysj7AGm9siU	-0.709508	6.27509	-2.47135	0.0512655	0.760766	-3.84751	BX356403
KmnQPXQ4xYonp7pylI	-0.667207	6.32	-2.47088	0.0512967	0.760766	-3.8481	NM_001076674	79089	TMUB2
0k.d1Qvievw7v_j9XU	0.873387	12.361	2.4708	0.051302	0.760766	-3.8482	NM_007084	11166	SOX21
KxUcnu4q1Sbd1M9iUE	-0.858544	7.21233	-2.46829	0.0514709	0.760766	-3.85137	NM_001009610	728130	FAM22D
NajenWjudPnHqu0_Sc	0.629407	7.12002	2.4678	0.0515039	0.760766	-3.85198	CR606168
WSNPex1wQrUVTiIfkk	-0.846606	5.44026	-2.46766	0.0515131	0.760766	-3.85216	BP872784
lnB1Y3sFVBc1lkV43I	0.708557	6.83854	2.46732	0.0515359	0.760766	-3.85258	NM_199423	11060	WWP2
iOHzQ65bzJ7tIQ6u5U	-1.24892	9.74946	-2.46711	0.0515502	0.760766	-3.85285	NM_001012393	4978	OPCML
W1ASS5ebVnUaLfUgRc	1.13029	6.61348	2.46677	0.0515733	0.760766	-3.85328	NM_134433	5990	RFX2
BNfyXpKf_DdJSedSe4	-0.712912	7.29533	-2.46606	0.0516211	0.760766	-3.85418	NM_198968	22873	DZIP1
Q8nLuus5F7LVJx0Ip4	-0.830736	13.1812	-2.46599	0.0516257	0.760766	-3.85426	NR_015341	147172	LRRC37B2
KeK0qLnp0SxJO5fDn0	0.648484	7.27047	2.46599	0.051626	0.760766	-3.85427	NM_170712	11186	RASSF1
fSdeBegQ2kgBUoFWkc	-0.734791	5.27755	-2.46589	0.0516323	0.760766	-3.85439	NM_001080509	441631	TSPAN11
97CRbQTSEXHToTuvlo	-0.98262	8.07368	-2.46566	0.0516481	0.760766	-3.85468	NM_020799	57559	STAMBPL1
E19pErUQqoNFSi6Pos	-0.933372	7.15874	-2.46551	0.0516582	0.760766	-3.85487	NM_181775	91584	PLXNA4
uvZVBX1UpUu4AEh0Qo	0.834617	6.08762	2.46494	0.0516966	0.760766	-3.85558	NM_003933	8938	BAIAP3
6WXTUUsk.UkTUreRVc	0.947785	6.35876	2.46493	0.0516972	0.760766	-3.8556	XR_037204	728263	LOC728263
ogf9RSSoFUIk1DIJ7k	0.889487	5.99026	2.4646	0.0517198	0.760766	-3.85602	NM_005573	4001	LMNB1
Tq60R4X5IveItIhIE4	0.808773	6.06633	2.46433	0.051738	0.760766	-3.85636	NM_001018122	440350	LOC440350
c2uqeuApLMhiuhAYtQ	0.710943	7.06003	2.46417	0.0517484	0.760766	-3.85655	NM_175932	5719	PSMD13
Zi37qdILA97gJ6GjLY	0.965502	9.0472	2.46317	0.0518162	0.760766	-3.85781	NM_153013	133686	C5orf33
o4dKgu.vlXTl1.dH8g	0.63062	9.61407	2.46295	0.0518312	0.760766	-3.85809	NM_003451	7730	ZNF177
NR7hpZNpN9VC59utVk	0.637936	6.17697	2.46295	0.0518313	0.760766	-3.85809	NM_006647	10811	NOXA1
BrfSlXiIN5PwSrRLRI	-0.877244	5.45221	-2.45927	0.052081	0.761556	-3.86273	XM_001715698	100133599	LOC100133599
9JJBOiKQECAE1pCH3g	0.860916	6.27333	2.45892	0.0521054	0.761556	-3.86318	NM_005872	10286	BCAS2
EIKt0l.7ok_Ki_ffKU	-1.43861	9.71851	-2.45873	0.0521182	0.761556	-3.86341	NM_014618	1620	DBC1
Wp9qat1O8z7u.HifVE	-0.842717	10.6113	-2.45871	0.0521195	0.761556	-3.86344	BX648964
QezlSoC6bzBKCSLpzo	0.731332	11.2734	2.45861	0.0521265	0.761556	-3.86357	XM_940333	651202	LOC651202
0SKUYTAD0tX_19VuXU	0.626847	8.6831	2.45833	0.0521455	0.761556	-3.86392	NM_016101	51388	NIP7
fu3jnLUxH9QtUQB3RA	-0.777728	5.51607	-2.4578	0.0521817	0.761556	-3.86459	XR_036959	441420	LOC441420
KU6Ur5couq1HjgCK78	-0.945177	9.27998	-2.45761	0.0521941	0.761556	-3.86482	NM_018192	55214	LEPREL1
3hFsER3uV7_vvhDgkU	-1.82317	8.73348	-2.4576	0.0521948	0.761556	-3.86483	NM_020856	57616	TSHZ3
TSdSum11eXdbfsOL7I	0.667402	11.0919	2.45492	0.0523782	0.762535	-3.86821	NM_005407	6297	SALL2
uXugi4CQyj6uiSgtp4	-0.774592	5.26547	-2.45285	0.0525202	0.762535	-3.87082	XM_932154	644373	LOC644373
0u8YIQMtNHfU.4qpSo	-0.85494	6.52603	-2.45261	0.0525371	0.762535	-3.87113	AW510851
BDhFLxNahZPgiMZeio	-3.49247	7.28409	-2.45256	0.05254	0.762535	-3.87118	NM_014057	4969	OGN
xiz6Qn5S7F5a7p7pTc	0.653301	9.91219	2.45223	0.0525627	0.762535	-3.8716	XR_018645	643949	LOC643949
9qXSXpUTo0c_Hgq7dI	0.625866	7.32475	2.45216	0.0525679	0.762535	-3.87169	NM_018335	55778	ZNF839
Z8BUpJ9ekuU.okQC6k	-1.02064	5.56522	-2.45193	0.0525834	0.762535	-3.87198	NM_182481	85318	BAGE3
3gulGrt6JFeAezQL5E	-0.689604	5.94141	-2.45171	0.0525989	0.762535	-3.87226	XR_015724	729952	LOC729952
fHv1pXoog4qKIq.3OE	0.814299	6.77098	2.45142	0.0526185	0.762535	-3.87262	NM_001543	3340	NDST1
oKl7qJeQHR50IIToh0	0.62954	9.1969	2.45069	0.0526694	0.762535	-3.87355	NM_006516	6513	SLC2A1
xrhVdL74_d0dV_nvuc	-0.664051	6.08698	-2.44977	0.0527322	0.762535	-3.8747	NM_020769	57529	RGAG1
Qr0dIKQWXMjoEleJBM	-1.10564	7.70164	-2.44972	0.0527359	0.762535	-3.87477	BC036491
QoeCdXp4IxOWLSROrI	-0.635445	8.99363	-2.44936	0.0527611	0.762535	-3.87523	NM_015184	23228	PLCL2
xlzirSI0gnq3NJ2ej0	-2.00713	7.65625	-2.44874	0.0528039	0.762535	-3.87601	NM_004934	1016	CDH18
H0oiCCKARCKAZeuSJU	0.652233	8.35828	2.44862	0.0528121	0.762535	-3.87616	XR_042325	100130775	LOC100130775
Ql.pfU94fd44jz7QV4	1.13383	5.42138	2.44857	0.0528155	0.762535	-3.87622	NM_001006938	158931	TCEAL6
3kLhNJ6e459gMreddE	0.631511	7.9623	2.4481	0.0528476	0.762535	-3.87681	NM_003929	8934	RAB7L1
0UbsekXSCFA06HsQt0	-0.627942	9.0351	-2.44649	0.0529592	0.763647	-3.87884	NM_015567	26050	SLITRK5
QOUiqk99qci_6S76ng	0.961586	5.5726	2.44554	0.0530254	0.763649	-3.88004	BM986869
u1Xwj6ggoQo70dpHH0	-0.830515	7.87572	-2.4455	0.0530283	0.763649	-3.8801	NM_006785	10892	MALT1
9OpibkU1f.guykhEqE	-0.64615	9.82102	-2.44473	0.0530812	0.763657	-3.88106	NM_001706	604	BCL6
xI24EweKk4t0ckTopU	-0.920996	5.59313	-2.4445	0.0530979	0.763657	-3.88136	NM_004562	5071	PARK2
0uqtQHbrkkLRFISgGA	0.682186	5.47362	2.44338	0.0531752	0.764153	-3.88276	NM_003269	7101	NR2E1
oq.p7NUUbxAd7tPVZ0	-0.638031	7.17756	-2.44289	0.0532098	0.764153	-3.88339	NM_000773	1571	CYP2E1
NuCiCCimNGxaiueiJo	1.42324	6.1181	2.44102	0.0533401	0.764153	-3.88575	NM_006884	6474	SHOX2
cZ3e3p7G3rvdDn.ckE	0.843795	11.1623	2.44077	0.0533575	0.764153	-3.88606	NM_000817	2571	GAD1
36iZWDenaSDN32EJEU	0.641788	9.7892	2.44069	0.053363	0.764153	-3.88616	NR_002204	2503	FTHL11
lDtFt1d9xZDh1lReVc	-0.79325	5.64533	-2.43946	0.0534493	0.764153	-3.88772	NM_033068	93650	ACPT
ZoTigHqc4R6l94xEq4	0.939535	6.68718	2.43943	0.0534514	0.764153	-3.88775	NM_015681	27077	EPPB9
BD6Qjs.8f1COW7uUIM	-0.707985	7.72856	-2.43889	0.0534888	0.764153	-3.88843	NM_203406	153364	MBLAC2
6Pkqj69SRXcDUSOULU	-0.774598	7.90178	-2.43866	0.0535053	0.764153	-3.88872	NM_001080493	55552	ZNF823
Z0pKv3QxRfXXTqu524	-0.701656	5.3584	-2.43853	0.0535145	0.764153	-3.88889	NM_173506	147719	LYPD4
Eux0BAL63wn1F_JJfo	0.974183	6.30971	2.43801	0.0535507	0.764153	-3.88954	NM_001943	1829	DSG2
rSjsCoqguBErHlCXSo	0.811758	5.59763	2.43717	0.0536096	0.764153	-3.8906	AI610323
KP7qyvP3ILyupJ_gpI	-0.618809	5.41277	-2.43684	0.053633	0.764153	-3.89102	NM_203289	5460	POU5F1
uqgn_nFIc5XEjvgl0o	0.795456	6.32464	2.43683	0.0536333	0.764153	-3.89103	XM_499003	441086	LOC441086
3J4Sj3rg5ueVKFLghI	0.84372	5.59438	2.43615	0.0536816	0.764153	-3.89189	NM_001236	874	CBR3
3idlziQukCldAwlXXo	0.705032	10.5727	2.4361	0.0536848	0.764153	-3.89195	NM_001288	1192	CLIC1
urIIvr6pjorIIvr6pg	0.648058	6.2123	2.43556	0.0537227	0.764202	-3.89263	XM_927518	644360	LOC644360
xVO3o3d.p4pJ.P1xos	0.660959	8.75794	2.43439	0.0538054	0.764886	-3.89411	BC071749
ZReDmgidp1b8k.7Hwo	-2.5942	11.8303	-2.43381	0.0538463	0.764926	-3.89484	NM_000599	3488	IGFBP5
cwlrTrjk7ey1ScdKKc	-0.85079	13.0963	-2.43337	0.0538773	0.764926	-3.8954	XM_939733	645452	LOC645452
leQ91BURdSQqiJ5_Lo	-0.870909	5.17736	-2.43284	0.053915	0.76497	-3.89607	CD370005
ixplxJBRpCxNF91p9c	-0.668214	9.07812	-2.43198	0.0539752	0.765334	-3.89715	XR_019346	652377	LOC652377
Wfngr16dTZH17UhHrs	0.635929	6.77029	2.43051	0.0540797	0.766179	-3.89901	NM_005641	6878	TAF6
NEm6EDd0lFXrxKLFIY	-0.866302	5.59434	-2.43017	0.054104	0.766179	-3.89944	NM_001079881	25865	PRKD2
QvejSgLTHvR.Qvp7VU	0.799144	10.4351	2.42953	0.0541493	0.766305	-3.90025	NM_006079	10370	CITED2
QSgfdCo4ohIFXH1C50	0.646689	7.27092	2.42907	0.0541821	0.766305	-3.90083	NM_006699	10905	MAN1A2
KGlNN1xrFEpetE6hlk	0.738863	6.98898	2.42656	0.0543607	0.766678	-3.904	NM_201598	196483	FAM86A
TnUo7q497F6opzd4XU	-0.62177	5.75104	-2.42654	0.0543616	0.766678	-3.90402	NM_138370	91461	LOC91461
i.6yq_z4N3Ied6ku60	-0.633988	5.53468	-2.42612	0.0543919	0.766678	-3.90455	XR_037423	729314	LOC729314
BQUukrdQlQoQVHgYKg	0.751347	5.27323	2.4261	0.0543935	0.766678	-3.90458	NM_004711	9145	SYNGR1
Ke4A6mF2Cwd_kKwXqI	0.805796	5.2275	2.42597	0.0544027	0.766678	-3.90474	NM_021723	53616	ADAM22
QSR_4KPg5K9SuioIbo	0.93497	6.99845	2.42578	0.0544164	0.766678	-3.90498	NM_016818	9619	ABCG1
0EVCCcqBJfeaaol0CA	0.668564	6.47655	2.42349	0.0545798	0.767126	-3.90787	NM_006185	4926	NUMA1
Z9lNnFXz.6_z5J05Xo	-0.695485	5.40098	-2.42314	0.054605	0.767126	-3.90832	NM_001033112	51247	PAIP2
0lTe0KeXiF3Jd9w6c4	-0.990022	6.57547	-2.42312	0.0546065	0.767126	-3.90834	NM_001037175	55061	SUSD4
opRpn6DXr756Od.5jw	0.822935	7.42574	2.42287	0.0546243	0.767126	-3.90866	NM_004585	5920	RARRES3
Wo1Ui_tQoqIur3QxrE	0.95357	8.88472	2.42284	0.0546259	0.767126	-3.90869	NM_002609	5159	PDGFRB
9kIC3Bc9a73d1TiEJY	0.843837	5.78648	2.42242	0.0546561	0.767126	-3.90922	NR_002964	677811	SNORA28
67bd1RVdVAlHoKJExw	-1.81802	7.481	-2.42114	0.0547481	0.76791	-3.91084	NM_018952	3216	HOXB6
ctQrkv7UeNFJNHu.pU	-0.715856	7.60262	-2.42068	0.0547814	0.76791	-3.91142	NM_001012414	391712	TRIM61
cKe6r.vUkuQKpYjjZQ	-0.743696	5.28445	-2.41935	0.0548766	0.768103	-3.91309	XM_001723221	100133401	LOC100133401
HJ7YtJ33HGiqB5IlII	0.910408	6.68838	2.41918	0.0548892	0.768103	-3.91331	XM_928466	645426	TMEM191C
EXexMxXwgZVdREeVVI	-1.39333	5.85616	-2.41813	0.0549646	0.768103	-3.91464	NM_004887	9547	CXCL14
rkkT0oDStXQD9ydUFU	0.753811	5.63625	2.41811	0.0549659	0.768103	-3.91466	NM_177965	157657	C8orf37
fUDV4X4oX6X4wqiEpI	-0.649606	7.71427	-2.41727	0.0550266	0.768103	-3.91572	AK021556
BlONPUeT9JeqjEuIX4	-0.807759	7.01197	-2.41681	0.0550604	0.768103	-3.91631	NM_022568	64577	ALDH8A1
oqiRBSdReVBNEYIi0E	-0.910221	5.33195	-2.41665	0.0550717	0.768103	-3.91651	AW305260
6qV.Uov5AX7TFTOQB4	-0.969494	7.59082	-2.41534	0.0551661	0.768103	-3.91816	NM_012093	26289	AK5
0sNckf_2XqYRFCne3Q	-0.641127	6.79838	-2.41458	0.0552215	0.768103	-3.91912	NM_001033556	5495	PPM1B
Z6ijZeJUqK0KeS4kOM	-0.79052	11.532	-2.41302	0.0553344	0.768103	-3.92109	NM_152411	136051	ZNF786
NtJKjCo7ye15Av_tLQ	-0.754949	6.60932	-2.41297	0.0553384	0.768103	-3.92116	NM_018696	55520	ELAC1
u_t6F_g6EdqeKJS6KI	-0.850259	6.62373	-2.41261	0.0553647	0.768103	-3.92162	NM_001635	273	AMPH
9h2dFtxeuum_n2u32c	-0.926317	8.78484	-2.4118	0.0554235	0.768103	-3.92264	NR_001280	54661	PCDHB17
BVgkvnlKcISxAhukCU	0.725111	8.06813	2.41161	0.0554373	0.768103	-3.92288	NM_203464	205	AK3L1
0up7nqTzgoRAjqh6BI	-0.677507	5.4111	-2.41152	0.0554434	0.768103	-3.92298	AI859710
TSO6Le7eVW33dTXQJU	0.901684	7.97581	2.41139	0.0554535	0.768103	-3.92316	NM_005686	9580	SOX13
KWMlxzSTXHHn1cCSD4	-1.21715	6.16278	-2.41094	0.0554859	0.768103	-3.92372	NM_203403	286343	C9orf150
NuKn3U4RTL3lQx5P6g	-0.701948	8.3398	-2.41	0.0555544	0.768103	-3.92491	NM_017694	54842	MFSD6
9qaT8R7kLPiCLkwISo	-0.674715	7.70853	-2.4098	0.0555693	0.768103	-3.92517	NM_173468	92597	MOBKL1A
iAdwVL3tXonu4VaEKU	-0.846257	7.52622	-2.40969	0.0555771	0.768103	-3.9253	NM_001014763	2109	ETFB
leUXUXw7XVejVS0x5I	-0.659273	5.69235	-2.40965	0.0555798	0.768103	-3.92535	NM_020692	57452	GALNTL1
BQXeIklMqkkU5AlEgk	-0.751579	5.40627	-2.40947	0.0555929	0.768103	-3.92558	XM_926345	642960	LOC642960
cqd_MCjUDAZfrooUjg	0.693884	5.94594	2.40947	0.0555933	0.768103	-3.92558	NM_181690	10000	AKT3
KrziRI9QJSPFyvaIVk	0.725315	6.26062	2.40887	0.0556371	0.76823	-3.92634	NM_007086	11169	WDHD1
lNfX6d.8n7ppLqS1uk	-0.690372	5.57621	-2.40755	0.0557334	0.769079	-3.928	NM_002754	5603	MAPK13
W_9CGUIF6EV1FrBAqk	-0.68335	6.22582	-2.4063	0.055825	0.769161	-3.92959	XR_016018	729739	LOC729739
iiR_SJeoQXXz4KgioU	0.683654	5.29077	2.40609	0.0558407	0.769161	-3.92986	NM_005074	6568	SLC17A1
QQuxes6H77WobE.2a0	-1.28295	5.6763	-2.40592	0.0558526	0.769161	-3.93006	NM_032969	27328	PCDH11X
c7V.3Si0ypA98_VHu0	-0.638969	6.94829	-2.40557	0.0558783	0.769161	-3.9305	AK025117
ue_IH.Ed64wkaV6FqI	-0.636931	6.45723	-2.4039	0.0560014	0.769794	-3.93262	NM_018936	56133	PCDHB2
BtIdAVuEdQHY851KlQ	0.741335	5.95562	2.40355	0.0560269	0.769794	-3.93306	NM_182704	348303	SELV
c3o4IogHoHkimnop0g	-1.28455	5.804	-2.40335	0.0560415	0.769794	-3.93331	NM_001025068	10777	ARPP-21
TdXQqXq9xRVHXKjd_A	0.775122	5.71246	2.4029	0.0560752	0.769794	-3.93389	NM_152658	199745	THAP8
HXXVd17FICCUQdNFog	-0.656494	5.97081	-2.40258	0.0560982	0.769794	-3.93428	NM_001013704	440313	LOC440313
6ClPotF9VQhAZ47NVg	-0.620907	7.00568	-2.40182	0.0561543	0.770086	-3.93524	NM_014475	27294	DHDH
Kumi_5RcTiUOiCAnXo	-0.883441	5.81136	-2.40124	0.0561974	0.7702	-3.93598	NM_025169	55888	ZNF167
0X6jNfurQopB3XRo9U	-0.962681	6.26811	-2.40041	0.056259	0.770568	-3.93704	BX116997
KTpZXGgDRNRIpSpxUI	0.742	7.79418	2.39958	0.0563202	0.770928	-3.93808	NM_006091	10391	CORO2B
BdXlXor7fQnuh96j_Q	-1.09036	7.99786	-2.39675	0.05653	0.773167	-3.94166	NM_004419	1847	DUSP5
W0tPXVKrVg7756fWwU	0.722605	7.66258	2.39549	0.0566233	0.773167	-3.94325	NM_005510	1797	DOM3Z
Q5CeB9.Od9uUwdpP4U	0.704447	7.49623	2.3951	0.0566529	0.773167	-3.94375	NM_144665	143686	SESN3
okSShv6qX39JKoSVj4	-0.804235	5.65291	-2.39473	0.0566803	0.773167	-3.94421	NM_021902	5348	FXYD1
9ReoWl1bolFX5UllVA	-0.617024	5.39092	-2.39428	0.0567136	0.773167	-3.94478	XM_934378	647108	LOC647108
6UilM9AEq33S7OQqnk	-0.728336	8.51017	-2.39416	0.056723	0.773167	-3.94494	NM_021813	60468	BACH2
oe8SGlOxgWUgp_4lKM	-0.751864	6.00504	-2.39254	0.0568433	0.773167	-3.94698	NM_005429	7424	VEGFC
xS.uj65WHo.CST0zhU	0.664057	5.45955	2.39215	0.0568727	0.773167	-3.94747	XM_942605	654264	LOC654264
rRyp6DKEkhVIJBMeTo	-1.43943	7.91519	-2.39215	0.0568728	0.773167	-3.94748	NM_173662	285533	RNF175
rjwF3otLnSoRKSokkE	-0.698595	5.6237	-2.39196	0.056887	0.773167	-3.94772	BE855955
lk5CdKudXXS3_qj0Dk	0.768174	10.4109	2.39106	0.056954	0.773167	-3.94885	NM_005382	4741	NEFM
ZIloRe5HZ1sXoXng0w	0.639687	7.62167	2.39103	0.0569563	0.773167	-3.94889	NM_017438	54093	SETD4
HqoQNQFeiHHt9V8uOc	-0.611129	5.62236	-2.39101	0.0569578	0.773167	-3.94891	BC038725
WX_lPqL_ntXSJTWtCQ	-2.16202	6.65271	-2.39047	0.0569982	0.773167	-3.94959	NM_018322	55776	C6orf64
lpA0l3idB9ft7AOqcI	0.656859	5.73388	2.39026	0.0570144	0.773167	-3.94987	AA305151
cy75e3vcCYFJR.9Dek	0.733969	7.82156	2.38915	0.0570977	0.773167	-3.95127	NM_022133	64089	SNX16
0jKUlmTSHuBVGCiVPs	0.772104	8.07354	2.38881	0.0571231	0.773167	-3.9517	NM_002428	4324	MMP15
B9BSkdCgPqjuiB6naI	0.673992	10.5833	2.38872	0.05713	0.773167	-3.95181	NM_001487	2647	BLOC1S1
9uz4k3sO5ST7lSnKqc	-0.785156	5.43528	-2.38782	0.0571974	0.773167	-3.95295	NM_003811	8744	TNFSF9
Evn8IEKX_iunAfkZG4	0.911641	8.26582	2.38733	0.0572342	0.773167	-3.95357	NM_017540	55568	GALNT10
Be49Xu11E1IZSVKDAo	0.712439	6.62388	2.3871	0.0572519	0.773167	-3.95386	NM_133475	170961	ANKRD24
T6A.qirr_0swpXuqw0	0.628046	6.1866	2.38709	0.0572522	0.773167	-3.95387	AJ420430
cJJ9F6Inn.nSwPQfU4	-0.625369	9.48447	-2.38574	0.057354	0.773609	-3.95558	NM_033495	90293	KLHL13
Wy535.owewKhU54yHo	-0.641909	6.54269	-2.38568	0.0573588	0.773609	-3.95566	NM_003640	8518	IKBKAP
QiHsUvTUdUQrgvSqeU	-0.637427	7.00127	-2.38416	0.0574737	0.773609	-3.95758	NM_003931	8936	WASF1
EUE53Dn0j0Ln.1Hv1U	-0.967234	5.51778	-2.384	0.0574861	0.773609	-3.95779	NM_013310	29798	C2orf27A
xiBIDLpPk5UkI2pXxU	0.702648	9.0823	2.38362	0.0575141	0.773609	-3.95826	NM_001031713	63933	CCDC90A
TrIZje9nHHp916e8Ak	1.10626	5.84426	2.38314	0.0575509	0.773609	-3.95887	NM_001004054	445582	POTE2
Tyao14HoeDAG63VHmU	0.634996	8.93546	2.38169	0.0576608	0.773609	-3.96071	NM_001044391	4582	MUC1
00YEtQgO7Up5igoti4	-0.713045	5.6901	-2.38167	0.0576621	0.773609	-3.96073	NM_024642	79695	GALNT12
NXIyOSLuoQIQUkT5wk	0.899006	5.27127	2.38087	0.0577233	0.773609	-3.96175	BI517762
B4IQJQoSAKrhaX2dKI	0.604641	5.70513	2.38075	0.0577321	0.773609	-3.9619	AW995179
iUAnXbWXS4b8QStv3o	0.63786	6.91057	2.38035	0.0577622	0.773609	-3.9624	NM_001033083	64081	PBLD
Z9G7uF5la5PqjiJ.lc	-0.913062	5.77196	-2.38026	0.0577692	0.773609	-3.96251	NM_001024216	54751	FBLIM1
fSeUA2yu_neetHosvk	-1.52804	6.99671	-2.38018	0.0577753	0.773609	-3.96261	NM_000818	2572	GAD2
Z9Yi7krpX1X6KYgiIM	0.908449	8.5995	2.37938	0.0578366	0.773609	-3.96363	NM_003038	6509	SLC1A4
EogGoimJfomQDtIDoo	0.869767	6.04352	2.37926	0.0578451	0.773609	-3.96378	NM_032103	4660	PPP1R12B
c5Ok0hyUdeUpZajr30	-0.85061	6.17134	-2.37925	0.0578465	0.773609	-3.9638	NM_201629	9414	TJP2
E6HW0QzrKM1dFB1YR0	0.684201	9.68028	2.37882	0.0578791	0.773609	-3.96434	NM_152740	11112	HIBADH
rrl.0pul1.U3JEk3_0	-0.66324	9.70432	-2.37827	0.0579205	0.773695	-3.96503	NM_025185	26115	TANC2
QCC7mVpw5JruhYoEH4	2.33893	8.41249	2.37776	0.0579598	0.773753	-3.96568	NM_004789	9355	LHX2
iKIIOVr5IKJ6qO5KlE	0.743193	6.2695	2.37608	0.0580883	0.774753	-3.96781	NM_001033554	92521	CYTSB
x11MT_Ent6lfOiTEug	-0.73136	5.5913	-2.37586	0.0581048	0.774753	-3.96808	NM_001018159	8883	NAE1
K_8FENFce5DIEUi.HU	0.785852	5.20941	2.37494	0.0581756	0.775231	-3.96925	BX090520
xunpJ4iP8t1d6EeiU0	-0.651435	5.52942	-2.37328	0.0583026	0.77547	-3.97135	BI831346
QJLl7hk9e54Xo99Qzk	1.71467	5.84702	2.37196	0.0584037	0.77547	-3.97301	NM_032576	84663	CYorf15B
uxXulJXglRP3qrttHk	0.699975	8.41665	2.37184	0.0584134	0.77547	-3.97317	NM_054013	11282	MGAT4B
WBPqh_NSiEeil9iZxo	0.641773	8.68458	2.37177	0.0584188	0.77547	-3.97326	NM_001080379	135138	PACRG
WnqILjwqLgFJUe4ghQ	1.57897	5.94572	2.37163	0.0584295	0.77547	-3.97344	NM_001888	1428	CRYM
uqF1y9Ruc09xwekVwo	0.897578	6.40816	2.37133	0.0584527	0.77547	-3.97382	NM_002033	2526	FUT4
riguY2oF1zMfW.l2a8	0.662253	7.20989	2.37128	0.0584565	0.77547	-3.97388	NM_021029	6173	RPL36A
K46XkdREOQSLgokr3o	1.00678	9.04016	2.3707	0.0585007	0.77547	-3.97461	NM_001033523	387036	GUSBL1
cs6LoBn7Cn0Uo1F3js	0.783052	9.53529	2.37046	0.0585198	0.77547	-3.97492	XR_015313	653080	LOC653080
lBLUXe7cU4VX10R4Xs	0.613757	8.57777	2.36936	0.0586047	0.77547	-3.97631	NM_005516	3133	HLA-E
Bnp_L_xQBLX0H_R7l8	0.629677	8.55963	2.36915	0.0586207	0.77547	-3.97658	NM_152391	130814	PQLC3
uOpHpJJhVx5NuCuhDg	0.904614	6.74576	2.36891	0.058639	0.77547	-3.97688	XM_942243	652668	LOC652668
KXrQIicb_pL3kiKNek	0.817054	5.89544	2.36848	0.0586721	0.77547	-3.97742	NM_177964	130576	LYPD6B
QUk.7eoIiHFU38UVXI	-0.878742	7.44357	-2.36806	0.058705	0.77547	-3.97796	NM_004721	9175	MAP3K13
uLvkKgXXJHuAtINl0k	-1.11306	9.44373	-2.3677	0.058733	0.77547	-3.97842	NM_005822	10231	RCAN2
9X_pyspEzS_hRN5DHo	0.860894	6.6258	2.36724	0.0587682	0.77547	-3.97899	NM_018057	55117	SLC6A15
0WOoR_qhXijukjutk8	0.756405	7.55336	2.36697	0.0587891	0.77547	-3.97933	NM_014234	7923	HSD17B8
Hh6pXdf3O10NeXh360	0.722327	5.57848	2.36515	0.0589302	0.775624	-3.98164	NM_153213	128272	ARHGEF19
lLIqO6uWeI0pLX4oyE	-0.999674	6.95684	-2.36469	0.058966	0.775624	-3.98222	NM_130851	652	BMP4
3RcFDQ6CkHRF51CXSc	-1.89385	7.41957	-2.36462	0.0589716	0.775624	-3.98231	NM_003966	9037	SEMA5A
BfqcDr3FXxyvlUPLpE	-0.747878	7.4492	-2.36458	0.0589743	0.775624	-3.98236	NM_004170	6505	SLC1A1
KtIkuUXXt0vfSIn1FI	0.667153	7.74345	2.36452	0.0589794	0.775624	-3.98244	NM_022065	63892	THADA
0XdX_7JJROvxAhCV1I	-1.08397	5.43793	-2.36314	0.0590864	0.775624	-3.98418	BX108606
ZkINSxfkTILJBU1flw	-1.09877	5.99202	-2.36208	0.0591696	0.775624	-3.98553	NM_005398	5507	PPP1R3C
E56XqEeiG6vxREl_oA	0.626407	7.83295	2.36173	0.0591967	0.775624	-3.98597	NM_145309	220074	LRTOMT
ugpIWI4NdlM55zvhRU	0.668802	12.3883	2.36009	0.0593249	0.775624	-3.98805	XM_942712	644068	MGC87895
0jkhEFPkpUXG6zO0VI	-0.851464	7.8639	-2.35972	0.0593533	0.775624	-3.98851	NM_001080493	55552	HSZFP36
6W70h16.fUp8S6E00k	0.697819	6.53012	2.35839	0.0594578	0.775624	-3.9902	NM_030919	81610	FAM83D
HiRPCR3iWIyfXgO7go	0.671951	9.06753	2.35768	0.0595136	0.775624	-3.9911	XR_039068	100131672	LOC100131672
ZhNtFecYekCOKingmk	0.695044	5.24686	2.3576	0.0595196	0.775624	-3.9912	NM_014716	9744	ACAP1
QkplB3W01ECFaBE3CI	-0.757442	5.29918	-2.35739	0.0595358	0.775624	-3.99146	NM_001077188	90161	HS6ST2
WxFEbxB5OJ9d2RCFJ4	-0.720555	9.70772	-2.3566	0.059598	0.775624	-3.99246	NM_001112	104	ADARB1
uRIp6Lw3giRR913d14	-2.0438	8.44657	-2.35527	0.0597029	0.775624	-3.99415	NM_152447	145581	LRFN5
HT9qnDqaEUXoBHxeRU	-0.724899	9.21307	-2.35512	0.0597144	0.775624	-3.99434	CR749795
6UEuOlZaZZnYP9nqXQ	0.781486	5.70309	2.35484	0.0597363	0.775624	-3.99469	XM_925939	653080	LOC653080
fa44VQTlN4u2ueA1Io	0.639826	5.57105	2.35409	0.0597961	0.775624	-3.99565	NR_002591	619570	SNORD95
W4CdpTXj8XiewsUhlo	-1.06629	6.86262	-2.35374	0.0598237	0.775624	-3.99609	NM_001080843	653689	GSTT2B
TKtFHlJdKQTIiXXvf0	0.624629	5.78901	2.35373	0.0598244	0.775624	-3.99611	NM_014002	9641	IKBKE
upQoIogvEv5XaIrIrk	0.722335	6.47416	2.3537	0.0598269	0.775624	-3.99614	XM_940745	202051	LOC202051
fdXvu97FLk4BV7RM1U	-1.49901	11.4762	-2.3535	0.0598421	0.775624	-3.99639	NM_001025	6228	RPS23
ruxE3UJCggAEB3nSGU	0.825853	5.54141	2.35312	0.0598725	0.775624	-3.99688	NM_001042537	10479	SLC9A6
oEczTBUiPbVJVItYSE	1.60613	5.49923	2.35281	0.0598965	0.775624	-3.99726	NM_018028	55095	SAMD4B
cDXmkgli9BNdelFh1w	-0.818821	7.78997	-2.35276	0.0599011	0.775624	-3.99734	NM_005746	10135	NAMPT
KVdKh4EDoDB1Sks0ro	0.73249	6.55202	2.35269	0.0599061	0.775624	-3.99741	NM_005831	10241	CALCOCO2
Zj.nX5MsN.5OBTRSb0	-2.19798	6.41445	-2.35189	0.0599692	0.775624	-3.99843	NM_014178	29091	STXBP6
iyq_JRTeFkJ5tu2Wvc	0.690412	9.30686	2.35166	0.0599875	0.775624	-3.99872	NM_001013251	6520	SLC3A2
61y9X3AHyChW16gIG0	0.828759	5.78577	2.35156	0.0599957	0.775624	-3.99885	NM_033213	93474	ZNF670
QpIXh3fCiniJUB57VA	-0.954779	6.59247	-2.35099	0.0600404	0.775624	-3.99957	NM_171827	925	CD8A
i_rhDkROepAKuOlLp4	-0.791833	6.7677	-2.35092	0.0600459	0.775624	-3.99965	NM_138420	113146	AHNAK2
fdfUuthOJGh1wF.1GU	1.06918	8.29553	2.3507	0.0600637	0.775624	-3.99994	NM_024935	80000	KIAA1772
lp7pQRxuJV1fVLqRTs	-0.659948	5.33543	-2.35067	0.0600658	0.775624	-3.99997	XM_931775	653145	LOC653145
66Ud5P5Cla6_E3u6.s	0.678852	8.62798	2.35012	0.0601098	0.775624	-4.00067	NM_018015	55086	CXorf57
TqqKic8iCjikhTsS8A	-0.615936	6.34481	-2.34896	0.0602015	0.775624	-4.00214	NM_002336	4040	LRP6
oki0S0lTXqoIIBC4l0	1.00091	7.57391	2.3486	0.0602306	0.775624	-4.0026	NM_173615	146177	VWA3A
csh_hjmJfWtLhu4pII	-0.598868	8.93152	-2.34859	0.0602314	0.775624	-4.00262	NM_021622	59338	PLEKHA1
lqFVCrwJRUk9GCJF4I	-1.08111	6.8469	-2.34851	0.0602374	0.775624	-4.00271	NM_017793	54913	RPP25
rXpeYggabp8XcaTTSc	1.24483	6.55049	2.34762	0.0603084	0.775624	-4.00384	NM_001528	3083	HGFAC
rfgBXxoghTRXYp4Ffo	0.601847	12.2273	2.34722	0.0603404	0.775624	-4.00435	XM_001131826	728590	LOC728590
ucVyX7fxYqOcuLULro	0.832751	9.97184	2.34668	0.060383	0.775624	-4.00503	NM_020235	56987	BBX
iVEoj9npPX6B1Q.Syo	-0.671514	6.38623	-2.34663	0.0603873	0.775624	-4.0051	NM_144578	93487	MAPK1IP1L
TiBCjVCIJR.t8PnqiU	0.83751	8.96272	2.34635	0.0604093	0.775624	-4.00545	NM_001018109	8544	PIR
BXWHeW9TUuAd9PeqwI	0.71364	8.41854	2.34556	0.0604723	0.775624	-4.00645	NM_207331	153561	LOC153561
9ixKLei1vgqwKXVkJ4	0.604069	8.35819	2.34552	0.0604758	0.775624	-4.0065	NM_006553	10650	SLMO1
9ELgpTQIPq4UbhQTkY	0.734277	9.89396	2.34452	0.0605554	0.775624	-4.00777	NR_002201	2498	FTHL3
fUxQnkgQpk7j4rXnSo	0.63676	5.95633	2.34417	0.0605836	0.775624	-4.00821	XM_930080	647074	LOC647074
K1XhXnXNUSz8OV7S1c	0.60985	10.8708	2.34396	0.0606001	0.775624	-4.00848	NM_001842	1271	CNTFR
rUVlIyFZSMujpAuu3g	-0.905253	7.75364	-2.34381	0.0606124	0.775624	-4.00867	XR_017211	339736	AK2P2
ruRT4wxXoUunEKwyyQ	0.855856	6.24193	2.34337	0.0606477	0.775624	-4.00923	XM_941748	652324	LOC652324
9l96gNWYxwDUuJ.qI0	-0.630617	6.74187	-2.34231	0.0607324	0.775624	-4.01057	NM_020768	57528	KCTD16
3dC3s3l1Xl8.fO.5RI	-0.633837	10.852	-2.34188	0.0607666	0.775624	-4.01111	NM_001007075	51088	KLHL5
NeKtK.RLtOq.qT8IOk	0.624456	5.9036	2.34108	0.0608313	0.775624	-4.01213	NM_182594	285676	ZNF454
f8rl3H6iagiiOEoJhk	1.02993	8.39087	2.34085	0.0608497	0.775624	-4.01242	NM_002249	3782	KCNN3
cJ7efSAuKnUoOKIN9A	-0.686287	5.44639	-2.34077	0.0608556	0.775624	-4.01251	XM_944064	653980	LOC653980
04p6rXpm6_kikiEwhs	-0.758232	5.42363	-2.34032	0.0608923	0.775624	-4.01309	NM_002441	4439	MSH5
N2B1J9CDu.05Wl.vXU	-1.54742	11.554	-2.33987	0.0609282	0.775624	-4.01366	NM_172315	4212	MEIS2
ZnvrkKiOt0LSKgkiGY	-1.0045	5.93113	-2.33983	0.0609314	0.775624	-4.01371	NM_024605	79658	ARHGAP10
ZoJCrsfHqnt4Ogk9dY	-2.32183	6.28675	-2.33983	0.0609315	0.775624	-4.01371	NM_001004329	440097	DBX2
HrlFBU.7lE5C.4MKOs	-1.40487	8.5915	-2.33974	0.0609384	0.775624	-4.01382	NM_001854	1301	COL11A1
uV3PNRBCU27_VK0uqI	-0.632697	10.6435	-2.33914	0.0609868	0.775794	-4.01458	NM_024122	79135	APOO
KWjwonovnRTR6oafYc	0.658087	5.49059	2.33856	0.061034	0.775949	-4.01532	XM_001717207	100131378	C11orf91
ZRJyUjIIR..dQDjl_o	1.37588	6.10397	2.33794	0.0610837	0.776135	-4.01611	NM_018269	55256	ADI1
oKqGF6QHU1fdHf16Vc	-0.716967	5.45611	-2.33656	0.0611948	0.776724	-4.01785	XM_935303	653720	LOC653720
Wg6gpQMjjRS01Id0L0	0.732947	6.83148	2.33632	0.0612141	0.776724	-4.01815	NM_001010844	134728	IRAK1BP1
Wu1UCHEe__K66y566s	-0.999102	5.34674	-2.33606	0.0612353	0.776724	-4.01848	NM_000446	5444	PON1
fecIKpL_LeJy51wEeg	-0.922453	5.21746	-2.335	0.0613216	0.776828	-4.01984	NM_004229	9282	CRSP2
0l5LRJx_oh4pKIOm4E	-0.732273	11.5354	-2.33463	0.0613516	0.776828	-4.02031	XR_038705	100131718	LOC100131718
rivN0oOHrpXlUG6Aro	1.35759	8.49843	2.33461	0.0613527	0.776828	-4.02032	NM_001034852	64093	SMOC1
HLlYnrVeU9ahd3osR8	0.607385	7.11607	2.33423	0.0613839	0.776828	-4.02081	NM_138393	92840	REEP6
9aWZ6qOgyNX.PgJ0e8	-0.718131	5.86359	-2.33324	0.061464	0.777396	-4.02206	BF510292
6d45.70.e8NtP3tV3k	0.640521	7.05997	2.33187	0.0615751	0.77788	-4.0238	NM_145034	163590	TOR1AIP2
BJuaJN4L5Lfm7o65JQ	-0.779332	5.71824	-2.33107	0.0616406	0.77788	-4.02482	NM_003775	8698	S1PR4
9nRl7DVJH_oJYqo6tM	-0.702661	12.4516	-2.33083	0.0616596	0.77788	-4.02511	NM_172097	117155	CATSPER2
T_bfHe90mEvl57Swno	0.619384	5.88181	2.32997	0.0617297	0.77788	-4.0262	NR_002440	595097	SNORD16
Q5K_yf.jqcdMS8j.Ek	0.75706	9.95725	2.32917	0.0617954	0.77788	-4.02722	NM_002129	3148	HMGB2
61eeh0XoN3USUxUdNE	-0.724244	5.37963	-2.3287	0.0618337	0.77788	-4.02782	NM_000369	7253	TSHR
ct0mK7AvvZZug7i7v4	0.904699	8.02124	2.32831	0.0618658	0.77788	-4.02831	NM_001124	133	ADM
KqToeLnnN_A7kSsR8U	0.645383	9.22819	2.32801	0.0618898	0.77788	-4.02869	NM_001046	6558	SLC12A2
ciBcmfCid5emepgg6o	0.643911	6.21799	2.32798	0.0618922	0.77788	-4.02872	NM_006848	11007	CCDC85B
B_oe2yL9SFU7KZUtug	0.728521	6.30893	2.32775	0.0619111	0.77788	-4.02902	NM_032574	84661	DPY30
Trl4VHlclUZzkUB_90	0.754898	5.22556	2.32772	0.0619137	0.77788	-4.02906	NM_152288	93129	ORAI3
uzgiCV3nu7W64veq5k	0.649686	9.93281	2.3276	0.061924	0.77788	-4.02922	NM_138452	115817	DHRS1
Wgp5H5UfqpxHUXcjRE	-0.781796	5.88154	-2.32642	0.0620199	0.778119	-4.0307	BX090629
Wp2mgxd8hCRFeqhLjA	0.741251	7.12415	2.32595	0.0620586	0.778119	-4.0313	NR_002200	2497	FTHL2
iVuivpNStGUijhj780	-0.973506	7.87346	-2.32581	0.0620706	0.778119	-4.03148	NM_138553	53335	BCL11A
KlB6fjr0PLCcP3VEVk	-0.865195	9.29312	-2.32545	0.0620999	0.778119	-4.03194	NM_024749	79805	VASH2
fOnRqXpmeOdC5uutpg	-0.662635	5.58285	-2.32522	0.0621187	0.778119	-4.03223	XR_042440	730041	LOC730041
ocIdyr_jVP7qJXE9UI	-0.710923	6.00425	-2.3237	0.0622437	0.778194	-4.03416	BU153693
NIr0Tl7eRPAJ3qCF74	-1.01703	9.6308	-2.32364	0.0622487	0.778194	-4.03423	NM_007173	11098	PRSS23
cKhEV4yRDdfqleVF1I	-0.62057	6.46457	-2.32363	0.062249	0.778194	-4.03424	NM_145173	148252	DIRAS1
3rQPkFEr6cSMQi9pAI	0.798696	7.06607	2.32308	0.0622946	0.778194	-4.03494	NM_020931	57691	KIAA1586
fFSd5TlkjJZLlBXvyM	-0.616416	5.62218	-2.32301	0.0623005	0.778194	-4.03503	BX102511
rieA7JpFQ.chBnSUGg	0.643421	8.03565	2.32204	0.0623799	0.778746	-4.03625	NM_014498	27333	GOLPH4
QSTToCVwIJXdJEtSo0	0.695927	8.9803	2.32158	0.0624181	0.778783	-4.03684	NM_017794	54914	KIAA1797
N6FLu6IV5IJIUq_kKc	-0.821173	5.49989	-2.32087	0.0624769	0.779078	-4.03774	NM_181485	84619	ZGPAT
f5516boB8LiFFAxPrU	-0.90214	6.95541	-2.31907	0.0626259	0.779356	-4.04003	NM_001039091	5634	PRPS2
ZpNF7QA6L1H3VZAXK0	-0.689345	7.38202	-2.3187	0.0626565	0.779356	-4.0405	NM_001032392	5343	PLGLB1
NajKinX6sOcFzkCC8U	-0.60385	6.69907	-2.31839	0.0626819	0.779356	-4.04089	NM_014911	22848	AAK1
Hd1yqCDNEpwybr6q4I	-0.909243	5.94344	-2.3182	0.0626977	0.779356	-4.04113	NM_025151	80223	RAB11FIP1
ieXkKg856U4ev7N93k	0.651058	6.88494	2.31808	0.0627076	0.779356	-4.04128	NM_152730	221322	C6orf170
fVIPviqo0L5IOMSMsQ	-0.867675	5.32401	-2.31775	0.062735	0.779356	-4.0417	NM_001099639	7705	ZNF146
fiJz6LiJ4rtfBR.93U	1.29131	10.0095	2.31762	0.0627457	0.779356	-4.04186	NM_024841	79899	FLJ14213
cdeIninEru5R7lyQjM	-0.855079	5.5166	-2.31699	0.062798	0.779568	-4.04266	XR_038774	100130441	LOC100130441
ijSTrVREKOEyDewLvk	-0.895631	5.27174	-2.31638	0.0628486	0.779759	-4.04343	XM_937270	648223	LOC648223
uoh_KKn4r64ryubv14	-0.622567	6.62911	-2.31576	0.0629	0.779868	-4.04422	NM_000211	3689	ITGB2
KsR5.RS3nfU6cGqSB4	-0.658661	5.62525	-2.31543	0.0629278	0.779868	-4.04464	XR_001290	286103	C8orf77
6JpxPhiTiejlf_Cjew	-1.0945	7.33859	-2.31447	0.0630074	0.780417	-4.04585	XM_001724386	100134265	LOC100134265
9KhvU5UrwQIHuMzIu0	-1.35655	7.45931	-2.31319	0.0631146	0.781308	-4.04748	NM_002182	3556	IL1RAP
Wk0km5uJI5lJCMkAko	0.692799	5.60634	2.31274	0.0631518	0.781331	-4.04805	NR_024361	286042	FLJ10661
ZkucSTsQgt0qjUgeSU	0.657574	6.67787	2.31216	0.0632008	0.781501	-4.04879	NR_002822	389538	MGC72080
fPJ6m64TmXsPUnHaik	-0.810125	13.7033	-2.3095	0.0634231	0.78342	-4.05216	XM_001719793	100128084	LOC100128084
rhAoEPAenj.pflIn.o	0.663141	6.25734	2.30836	0.0635194	0.78342	-4.05361	NM_001786	983	CDC2
WH5Um4J3uOf3eVbhjo	-0.731911	6.24858	-2.30824	0.063529	0.78342	-4.05376	NM_001010917	401647	GOLGA7B
lkTEtUuVJEWgv7Mel0	-1.01543	5.82922	-2.30813	0.0635383	0.78342	-4.0539	NM_001025580	9949	AMMECR1
xdyHlAgTAjsQqhcnss	-0.72209	5.36508	-2.30781	0.063565	0.78342	-4.0543	NR_003670	654466	KGFLP2
c6bztfD.AHfjnp6va4	-1.41657	6.41017	-2.30703	0.0636308	0.78342	-4.05529	XR_037336	100131139	LOC100131139
HhWqb_Sa5YoIoaga7w	0.968552	5.63888	2.30506	0.0637974	0.78342	-4.0578	NM_033169	8706	B3GALT3
i9eK7X6lFVC76lN5Qg	-0.981685	6.00519	-2.30481	0.0638186	0.78342	-4.05812	NM_004327	613	BCR
TdpVZV5LSbS503G8MA	-1.59357	5.8833	-2.30434	0.063858	0.78342	-4.05871	NM_014694	9719	ADAMTSL2
Qkun0egA67pyT9X_LQ	-3.41442	10.2436	-2.30414	0.0638752	0.78342	-4.05897	NM_139212	84525	HOPX
ERe__KX1cEtUgdcT5c	-0.739221	7.25322	-2.30392	0.0638938	0.78342	-4.05925	XM_001126418	727935	LOC727935
WqCXobedHojhG5uq74	0.659659	10.7833	2.30345	0.0639329	0.78342	-4.05983	NR_003672	84973	SNHG7
uaWdJXUFCFwtETTDkk	-1.064	5.85721	-2.30284	0.0639848	0.78342	-4.06061	NM_021808	50614	GALNT9
NS4x7VNPVS3x.3Neqk	1.07006	5.93311	2.30239	0.0640234	0.78342	-4.06119	NR_001559	139538	VENTXP1
HVH4e7q5PiBEC.XIRE	-0.665165	8.03661	-2.30102	0.0641391	0.78342	-4.06292	NM_033495	90293	KLHL13
ioqEhKCSvsoD_q0AjU	-0.585203	5.54866	-2.30052	0.0641814	0.78342	-4.06355	CA392115
rdXdSomTIxJInRLi0g	-0.873352	6.54203	-2.30031	0.0641995	0.78342	-4.06382	NM_017881	54981	C9orf95
xCecC0T_6_MdCX7EJE	-1.16009	8.1776	-2.30022	0.0642069	0.78342	-4.06393	NM_018700	55521	TRIM36
Zwvp0Jat6XhKuS0RSg	0.864997	6.247	2.29953	0.0642658	0.78342	-4.06481	NM_001042371	283871	PGP
EXpooP5vp_f0qvJxCM	-0.595146	9.46484	-2.29948	0.0642701	0.78342	-4.06487	XM_001134215	55066	PDPR
Bofs3vk37Q7_HTrSTU	0.911384	6.71687	2.29919	0.0642945	0.78342	-4.06524	NM_145000	202151	RANBP3L
WFCuSI6EIklKIVJjeI	0.754014	6.23379	2.29906	0.0643062	0.78342	-4.06541	NM_001122	123	PLIN2
rVVFFFdRVQdOAI9zoc	-0.583118	6.0582	-2.29905	0.064307	0.78342	-4.06542	NM_205768	10472	ZNF238
rS4tdXpNduAuREfToo	-0.660181	7.19308	-2.29827	0.0643727	0.78342	-4.0664	NM_005441	8208	CHAF1B
WuRw0SV__JDS308p1U	-0.801931	5.65672	-2.29732	0.0644537	0.78342	-4.06761	BM999001
ivXis6gel.LgnNSJKk	0.639222	11.5708	2.29682	0.0644966	0.78342	-4.06825	NM_005604	5454	POU3F2
HufwGt_ue7xqIi4egI	-0.631738	8.91994	-2.29682	0.0644972	0.78342	-4.06825	XM_001724500	100130506	LOC100130506
QruukZN7L1JzEoK4pI	-0.811267	8.28188	-2.29664	0.0645122	0.78342	-4.06848	NM_004482	2591	GALNT3
0rUwFYu5f5.UV_chHo	0.660367	12.213	2.29662	0.0645137	0.78342	-4.0685	NM_020796	57556	SEMA6A
KokaNxRFPkz_EVfVSU	-1.07511	9.17124	-2.2966	0.0645157	0.78342	-4.06853	NM_145792	4257	MGST1
KNhR1IoBE60UO19FWg	0.840153	5.74271	2.29571	0.0645915	0.78342	-4.06965	XR_038258	100128423	LOC100128423
9l8XkVU788SRz0QyUI	1.39115	6.65052	2.29553	0.0646072	0.78342	-4.06989	XM_001723707	100128559	LOC100128559
EI1e5QGXII7bl0LEh0	-0.72376	5.42381	-2.29551	0.0646086	0.78342	-4.06991	XR_037609	100133403	LOC100133403
EJ6nE2F9ddYp6uIOpw	0.80176	6.6344	2.29535	0.0646224	0.78342	-4.07011	NM_032050	23598	PATZ1
fkXmSMiEN8Vkr.SNyg	-0.604216	6.58863	-2.29417	0.0647234	0.78342	-4.07161	NM_001226	839	CASP6
HlDrsntd0gde7ugpFY	-1.21523	8.956	-2.29362	0.064771	0.78342	-4.07231	NM_007088	794	CALB2
WAstKDY3bglZChYEVU	-0.691998	12.4666	-2.29361	0.0647714	0.78342	-4.07232	XR_017804	400156	RPS26L
K0wQGrT6QpK2QWenqQ	0.605895	8.1548	2.29348	0.0647827	0.78342	-4.07249	NM_015950	51069	MRPL2
NfqgAIRfuk8Lfn_vAk	-0.903254	5.65286	-2.29306	0.0648189	0.78342	-4.07302	NM_175876	149371	EXOC8
rl6g657yEKeUXcY4E0	-0.739249	5.32755	-2.29288	0.0648345	0.78342	-4.07325	XR_038009	100128093	LOC100128093
HvXZMzb7kSjQTjrh6g	0.597168	6.22418	2.29269	0.0648507	0.78342	-4.07349	NM_024808	79866	C13orf34
o364rIkHg5AnXEkDUo	0.780064	5.50863	2.29253	0.0648644	0.78342	-4.07369	NM_017447	54149	C21orf91
TpVN6BIKIIhPcqKBEU	0.614294	7.19363	2.29195	0.0649138	0.78342	-4.07442	XM_001721886	100129297	LOC100129297
9eqEmfl_tIX1RNxMd0	-0.818555	11.0254	-2.2917	0.0649358	0.78342	-4.07475	NM_001029858	222553	SLC35F1
9QjbglQ44gloYvYtaQ	0.685969	9.71897	2.29131	0.0649694	0.78342	-4.07524	XM_001723512	100128060	LOC100128060
fU_.EieJPrhKt4TrS0	-1.00017	10.9825	-2.29114	0.0649841	0.78342	-4.07546	NM_000840	2913	GRM3
c4dL15qgfRSxUtLlfQ	-1.2445	6.27889	-2.28929	0.0651432	0.78491	-4.0778	XM_001719904	100132771	LOC100132771
rrp5mKhYsciefk5vHA	-0.936442	6.26625	-2.28851	0.0652107	0.785255	-4.07879	NM_144653	138151	NACC2
TKnWiaYemJTpnqnkmY	0.710592	6.22786	2.28814	0.0652429	0.785255	-4.07927	NM_152795	64344	HIF3A
WHrQ6ufrlMV50Vy3eQ	0.788157	6.11299	2.28773	0.0652782	0.785255	-4.07978	NM_024771	79829	NAT11
ivUl8J1SeDurs10nEU	-0.618787	8.04991	-2.28542	0.0654784	0.786091	-4.08272	AK092638
ZQ1BJM9r5N9xEcSc_8	0.624943	7.91064	2.28526	0.0654918	0.786091	-4.08291	NM_024006	79001	VKORC1
94tHob6Sovp7iPsrnQ	-0.881551	7.39269	-2.2849	0.0655232	0.786091	-4.08337	NM_032317	84277	DNAJC30
oef7NTir9Pu7ySS4n0	-1.76741	6.16644	-2.28423	0.0655819	0.786091	-4.08423	NM_000415	3375	IAPP
onQS4CySoCJ6kKUIU0	0.666027	5.69814	2.28405	0.0655974	0.786091	-4.08446	NM_030633	80817	KIAA1712
HC3el0wCunurbSg3mU	0.599719	9.59032	2.28385	0.0656149	0.786091	-4.08471	NM_016535	51545	ZNF581
lVSVQE5U0TlcgrC1Tg	-0.822717	7.05923	-2.28384	0.0656155	0.786091	-4.08472	NM_052917	114805	GALNT13
rVzFCKlgHfRfjs73jE	0.89466	6.63449	2.28365	0.0656319	0.786091	-4.08496	NM_000838	2911	GRM1
oK5FsuX6l7u8Ced0Us	0.740488	6.22734	2.28219	0.0657595	0.786542	-4.08682	NM_138384	92170	MTG1
N1ycfqKeK6iD50JUos	-0.849075	11.8528	-2.28211	0.0657659	0.786542	-4.08691	NM_018561	25862	USP49
ivBIUrop0qIgj2I.os	-0.973386	7.38678	-2.28199	0.0657762	0.786542	-4.08706	NM_003622	8496	PPFIBP1
leReDDK0.5dHT_UCyU	-0.824226	9.96199	-2.28025	0.0659284	0.786928	-4.08927	XM_938773	3987	LIMS1
NW4E4D651W_9ewU6EU	-0.873835	7.12499	-2.27971	0.065976	0.786928	-4.08997	XM_942266	253820	LOC253820
ESi4qOnqCDdSt7pX7s	-0.816612	9.46494	-2.27967	0.065979	0.786928	-4.09001	AL157484
xuUTnndxSPnScdcF1E	0.895928	7.46818	2.2794	0.0660025	0.786928	-4.09035	NM_001082972	55259	CASC1
cNOR4PQh79_htdroB8	-0.611395	5.84338	-2.2784	0.0660902	0.786928	-4.09162	XR_016034	729960	LOC729960
uiIDs4k17fefpdULjo	-1.00212	5.74174	-2.27815	0.066112	0.786928	-4.09194	NM_183394	8618	CADPS
WVFNzeLi3pKf.L14vA	-0.719779	7.75694	-2.27788	0.066136	0.786928	-4.09229	NM_020872	5067	CNTN3
Nr2A51_0Ty7k1xAC40	-0.924104	5.38486	-2.27765	0.0661565	0.786928	-4.09258	NM_021127	5366	PMAIP1
ipV3uAE5UmkKUEJ6qM	0.586805	7.763	2.27714	0.0662012	0.786928	-4.09323	XR_037483	389386	LOC389386
ZtKfs43PXxRAILIQ_U	0.621066	5.631	2.27695	0.0662176	0.786928	-4.09347	NM_080867	122809	SOCS4
rSS5Re3To57CBdGiSQ	0.613589	5.98705	2.27695	0.0662176	0.786928	-4.09347	BG403648
63j59e_JEC4ieUeJJU	0.588419	6.87069	2.27626	0.0662782	0.786928	-4.09434	NM_004911	9601	PDIA4
6o4OXQqnREHb1KHy4U	-0.601759	7.01205	-2.27566	0.0663312	0.786928	-4.09511	XM_942831	401074	LOC401074
9p6KOb1eq1ofOAM5NI	-0.877431	6.21729	-2.27553	0.0663421	0.786928	-4.09526	NM_004329	657	BMPR1A
3rrB1UF4T6x7kMCEVU	0.634041	8.15524	2.27535	0.0663582	0.786928	-4.0955	NM_017803	54920	DUS2L
ZijnFL9rIs4_Xb0O6Y	-0.692085	7.16824	-2.27456	0.0664278	0.786928	-4.0965	NM_013377	29951	PDZRN4
KRoC5eQASK6MYoSvok	-0.612024	8.57267	-2.27361	0.0665119	0.786928	-4.09771	NM_004487	2804	GOLGB1
KtXVEtx3t1FUK3r3g0	0.759055	5.87833	2.27358	0.0665138	0.786928	-4.09774	NM_178542	339201	C17orf65
NidHjh5l7vUge9bdXg	-0.664651	5.97437	-2.27317	0.0665501	0.786928	-4.09826	NM_014617	1418	CRYGA
xfKSV7UU9VP450hB6I	0.598937	8.0917	2.27281	0.0665821	0.786928	-4.09872	NM_017734	54873	PALMD
0licV96Tcx.dSwOKBY	0.700199	7.64592	2.27272	0.0665896	0.786928	-4.09883	NM_181356	8464	SUPT3H
oe5Sh7v.JX0XdJ.JKE	0.576124	9.01198	2.27253	0.066607	0.786928	-4.09908	NM_005908	4126	MANBA
iKXl.D.S7C70s5ZNeU	-0.609607	10.932	-2.27204	0.0666504	0.786928	-4.0997	NM_020708	57468	SLC12A5
uo9yuhPEi_D10cVXVk	-0.589017	9.71041	-2.27182	0.0666697	0.786928	-4.09998	NM_018367	55331	PHCA
cmUr7Q6XTnqEpSj0bA	0.729649	7.8293	2.27029	0.0668053	0.786928	-4.10192	NM_145294	197335	WDR90
9YrroqjkVS7Uf_pEl0	0.619247	6.24873	2.26986	0.0668433	0.786928	-4.10247	NM_183243	3614	IMPDH1
fV.UrdoOueADXdQR7o	-1.16517	5.69247	-2.26971	0.0668561	0.786928	-4.10265	NM_001135032	84141	FAM176A
E32kOam4fpqO2u.u.k	0.65294	6.05305	2.26965	0.0668615	0.786928	-4.10273	AK125302
uTglZChYEVUVY.IXno	-0.905852	9.20072	-2.26939	0.066885	0.786928	-4.10306	XM_001722130	646753	LOC646753
0R2g89Hv0qhejlJLqk	0.680315	5.94221	2.2689	0.0669285	0.786928	-4.10369	XM_939038	649957	LOC649957
c6ezSKn_AExHiefeZ4	-1.21221	6.30229	-2.26874	0.0669424	0.786928	-4.10388	NM_006350	10468	FST
QQuS6TufsNUnHeinik	-0.688797	13.758	-2.2687	0.0669461	0.786928	-4.10394	NM_007068	11144	DMC1
uiQ_tALp._.VQqgIek	-0.662305	5.51134	-2.26775	0.067031	0.787507	-4.10515	NM_182488	219333	USP12
0kIqEolSCIR4oQiNEU	0.634181	7.50655	2.26586	0.0671986	0.788949	-4.10754	NM_024033	78996	C7orf49
Nao.7nxG.nkEjrfdfU	0.7503	7.23184	2.26557	0.067225	0.788949	-4.10792	NM_001031743	154313	C6orf165
HqR9fn1TjH6jrntLok	-0.733414	6.0423	-2.26393	0.0673715	0.79025	-4.11	BX537817
rXCSvsyolrpKKCnv9E	-0.595043	7.6184	-2.26312	0.0674434	0.790642	-4.11102	NM_020770	57530	CGN
xp59et6So6v5.oDXco	-0.890534	9.77748	-2.26275	0.0674764	0.790642	-4.11149	NM_021102	10653	SPINT2
6K4eUElJUO2DUgORRo	0.814751	6.12372	2.26211	0.0675339	0.790897	-4.1123	NM_173670	285704	RGMB
QKFEKJFSn6kkHnu5Tw	-0.679815	7.93641	-2.26049	0.0676794	0.79148	-4.11436	XM_931236	653125	LOC653125
Zl6c5FFlwA6j4EgmV4	-0.770808	6.76272	-2.2604	0.0676872	0.79148	-4.11447	NM_004671	9063	PIAS2
rqF500z1BUlGHlOwr4	-0.576416	5.89907	-2.26036	0.0676909	0.79148	-4.11452	NM_033016	5155	PDGFB
NVabju9Ohgvljo77Ss	1.00239	8.14526	2.25964	0.0677561	0.791558	-4.11544	NM_139202	23209	MLC1
lo5Km8UgnCr6i9KPd0	0.771895	5.77189	2.25946	0.0677722	0.791558	-4.11567	NM_032858	84944	MAEL
0nq.nRd4Z4eYD4guoI	-0.649244	8.18844	-2.2591	0.0678049	0.791558	-4.11613	NM_003798	8727	CTNNAL1
TRNw06OEg3UCHozPkE	0.580867	5.58059	2.25845	0.0678627	0.791814	-4.11695	CA421506
oSQTki1eJUXVJXddPc	-0.68206	5.36937	-2.25736	0.0679611	0.792256	-4.11833	NM_003399	7512	XPNPEP2
9uC64CCq6gZ6H3of6k	0.772558	5.99218	2.25724	0.0679721	0.792256	-4.11849	NM_201522	89953	KLC4
HjPqrrsBcXuM_9UM1I	-0.587639	5.60476	-2.2558	0.0681018	0.79335	-4.12031	XM_937754	648684	LOC648684
ZON0U5HUlyEEqQpXcA	-0.701347	5.39457	-2.25522	0.0681544	0.793546	-4.12105	NM_033297	91662	NLRP12
xJJ1JVFilHiCBNeu0g	0.692519	7.25264	2.25447	0.0682224	0.793919	-4.122	NM_006039	9902	MRC2
lt5yU7ny3RdVJUZ6Tw	0.667464	6.06997	2.25373	0.0682898	0.794286	-4.12295	NM_178836	201164	PLD6
fEUKS0vCknOv6ApMaE	-0.605548	7.30009	-2.25306	0.0683509	0.794579	-4.1238	NM_001076785	9057	SLC7A6
Hd7T00DdNV46HeW9RU	-2.10331	6.64696	-2.25182	0.0684634	0.79547	-4.12538	NM_153619	80031	SEMA6D
N5vQNKfQPpz13vlb4U	-0.671072	5.37266	-2.25011	0.0686186	0.796724	-4.12754	XM_001723884	100130445	LOC100130445
ojoFB.sTfpTtHrT7uA	-0.680619	9.95115	-2.2494	0.0686833	0.796724	-4.12844	NM_014932	22871	NLGN1
ik1TJFWV_VTRXupxOQ	-0.56941	5.77927	-2.24885	0.0687336	0.796724	-4.12914	NM_182501	130916	MTERFD2
6PfJ5qKSeWCXgHeXnc	-0.616689	5.56057	-2.24879	0.0687396	0.796724	-4.12923	NM_031301	83464	APH1B
NgBXq3RNieeiiuliCs	0.646633	5.64827	2.24825	0.068789	0.796724	-4.12991	NM_001013722	441193	LOC441193
NGgJNd1Avon3PlOBTk	-0.610711	9.18397	-2.24824	0.0687894	0.796724	-4.12992	NM_004329	657	BMPR1A
N2H0EkEVHfcX2OeqSU	-1.65539	6.08826	-2.24787	0.0688234	0.796724	-4.13039	XM_001726954	729403	GAPDHL6
cdVFT1.A1oqoADVCt4	-1.53453	6.63115	-2.24715	0.0688895	0.797073	-4.13131	NM_018952	3216	HOXB6
cruommbTsRTRQqlSQk	0.61118	8.48325	2.24493	0.0690928	0.798654	-4.13412	NM_138418	84331	FAM195A
3Tqip6oc5D1AqDgmqg	-0.6613	5.34784	-2.24463	0.0691205	0.798654	-4.13451	NM_007321	8498	RANBP3
BvS5z3VJyvzU4KHi4U	-0.78896	6.17996	-2.24417	0.0691621	0.798654	-4.13508	NM_000922	5140	PDE3B
WnW3lSQL_FA2JL0GFE	0.586151	10.0744	2.24408	0.0691705	0.798654	-4.1352	NM_015642	26137	ZBTB20
6TM_TorFUN4LSwOBw0	0.68678	7.88366	2.24285	0.0692842	0.79955	-4.13677	NM_001093763	653702	LOC653702
TnoszXhUhcYT4I.klo	-0.671157	8.43095	-2.24229	0.0693353	0.799722	-4.13747	NM_006714	10924	SMPDL3A
E60UqKeLiqe4EvloJE	-0.875109	5.43007	-2.2414	0.0694178	0.800074	-4.13861	NM_018271	55258	THNSL2
Nk_t6ULcQ7VDNChBRU	-1.19696	5.39794	-2.24024	0.0695247	0.800074	-4.14008	NM_002053	2633	GBP1
ukAuCSgIKlekpQSnQI	0.7322	9.40763	2.24018	0.0695301	0.800074	-4.14015	NM_002129	3148	HMGB2
QkqUgHVN1dFJaAsYto	0.779446	5.39624	2.24005	0.0695422	0.800074	-4.14032	NM_022036	55890	GPRC5C
ogqFMIospXr157Xrp4	0.573919	9.09661	2.23921	0.0696202	0.800074	-4.14139	NM_006185	4926	NUMA1
rUav4pzpwuuJfqiOSg	-0.837794	6.62572	-2.23849	0.0696868	0.800074	-4.14231	XM_932079	644254	LOC644254
rh1Ict1ylNyyfcrdp0	-0.582129	6.74455	-2.23819	0.0697142	0.800074	-4.14268	XR_001280	554208	LOC554208
fvtego_q1ytUCp0KoI	-0.583616	5.62628	-2.23817	0.0697166	0.800074	-4.14271	XM_001717149	100130503	LOC100130503
utFQYVOFvd4pAoqQXg	-0.654823	9.588	-2.23788	0.0697426	0.800074	-4.14307	NM_000814	2562	GABRB3
HEvvqJ4lolIHRD0W6U	0.61649	5.56219	2.23785	0.069746	0.800074	-4.14312	NM_033410	92595	ZNF764
QmWV5KNanoJd2i55dQ	0.791686	5.36957	2.23766	0.0697634	0.800074	-4.14336	NM_203464	205	AK3L1
TQbBwBOmrFgKKkPToI	0.591772	6.21477	2.23515	0.0699967	0.801681	-4.14655	NM_015939	51605	TRMT6
BEB46LReQ3TNeug5To	-1.05444	6.74256	-2.23513	0.0699981	0.801681	-4.14656	NM_000856	2982	GUCY1A3
fVLYgTfsJfTwqUXnt4	0.596407	9.2751	2.2347	0.0700388	0.801681	-4.14712	NM_053042	85460	ZNF518B
uCduELl9ESFXZB7UZs	-0.579874	7.916	-2.23459	0.0700484	0.801681	-4.14725	NM_002226	3714	JAG2
od1UtXAK77i63RJUco	0.648264	8.34859	2.23297	0.0702002	0.802493	-4.14932	NM_024833	79891	ZNF671
0jF7DVJxuop4rqIPn0	-0.692975	12.9794	-2.23275	0.07022	0.802493	-4.14959	NM_178324	10558	SPTLC1
iZ7iF6SAVPegVVzPgk	0.727379	5.76437	2.2326	0.0702343	0.802493	-4.14978	NM_145171	122876	GPHB5
QJ95QP09dAX9KKrr6Y	-2.17428	6.19165	-2.23228	0.0702644	0.802493	-4.15019	NM_005202	1296	COL8A2
K2ARLopZJLSqT3gkLs	-0.678377	9.57314	-2.23077	0.0704058	0.803693	-4.15211	XR_015838	728823	LOC728823
x7h7ep7qTeFN1LtVt8	0.768128	5.73439	2.22988	0.0704891	0.804062	-4.15324	NM_001010867	200205	C1orf69
BqviSDvscnuXoeLMEk	0.574076	8.73428	2.22948	0.0705264	0.804062	-4.15375	NM_013410	205	AK3L1
QrnAqCCigCSgnoCgpE	0.799226	6.08319	2.22908	0.0705638	0.804062	-4.15425	NM_138730	9324	HMGN3
Zfyh4Ccptd1RAAteV0	0.584923	9.2162	2.22838	0.0706301	0.804062	-4.15515	NM_000434	4758	NEU1
TegTqRIiqXuoqnqAMA	0.710686	5.14019	2.2282	0.0706468	0.804062	-4.15538	NM_002217	3699	ITIH3
QL966j0uriKggqivqo	0.631013	5.31407	2.2281	0.070656	0.804062	-4.1555	NM_144732	11100	HNRNPUL1
oCdVUVnl5r.v3vAG0U	0.611549	6.82106	2.22647	0.0708089	0.805388	-4.15756	NM_003703	8602	NOP14
xK_KKfz9XJHrgqfQe0	0.695799	10.643	2.2249	0.0709573	0.806297	-4.15956	NM_003462	7802	DNALI1
0m4LdJ.ieinI9QjhJQ	-1.6202	7.06181	-2.22417	0.0710261	0.806297	-4.16049	NM_021229	59277	NTN4
BkFP31fRfXffEvVSi0	-0.585512	10.007	-2.22408	0.0710347	0.806297	-4.16061	NM_014166	29079	MED4
HIf_t7qU.BejlFP86o	-0.727821	6.1896	-2.22378	0.0710636	0.806297	-4.16099	NM_144590	118932	ANKRD22
Nbpyl.Xli53jkMugNk	-0.733114	13.249	-2.2237	0.071071	0.806297	-4.16109	NM_021136	6252	RTN1
uBLCoGqQ0zCb_3SqJU	0.66331	7.03298	2.22094	0.0713322	0.808137	-4.16459	NM_000512	2588	GALNS
Q1_rTdKi6OrSULeqDU	0.679689	6.89723	2.22036	0.0713871	0.808137	-4.16533	AW516314
EqKS7TAsALu6l_i3CI	0.615073	6.0026	2.22011	0.0714112	0.808137	-4.16565	NM_006502	5429	POLH
BSQ3rVS2RB9UTFSKIk	-0.623241	8.01584	-2.21972	0.071448	0.808137	-4.16614	NM_176787	23556	PIGN
EBqIiS4ATkqe6Gqgq8	0.731398	8.90894	2.2192	0.0714977	0.808137	-4.16681	NM_020465	65009	NDRG4
i5GeDkveJOkmlXirSM	1.22053	6.28885	2.21913	0.071504	0.808137	-4.16689	NM_178177	349565	NMNAT3
rFzr6C77ntJVPVTXeo	-0.884541	5.45642	-2.21905	0.0715118	0.808137	-4.167	XM_928999	646038	LOC646038
TKebVfQIGUWeIHhXRM	-0.802851	6.5208	-2.21839	0.0715745	0.808137	-4.16783	NM_001024608	158318	LOC158318
0Vb3Klul.liHskiAGw	0.653906	12.5421	2.21785	0.0716265	0.808137	-4.16852	NM_021170	57801	HES4
ul578eUXpHrhxIb3Sk	-0.658449	6.35715	-2.21783	0.0716281	0.808137	-4.16855	NM_002878	5892	RAD51L3
9Eh_UgOqesujrkF7pU	-0.733744	5.86328	-2.21676	0.0717303	0.808137	-4.16991	XR_038927	646548	LOC646548
HV.U6e99qgCMP514S0	-0.757819	5.78034	-2.21609	0.071794	0.808137	-4.17076	NM_153692	203100	HTRA4
rYzjIg09aTxcF33kvo	-0.575734	7.78451	-2.216	0.0718033	0.808137	-4.17088	NM_018318	55297	CCDC91
fxTO5_XSwDgVR6upIo	0.65399	6.10137	2.21536	0.0718637	0.808137	-4.17168	NM_000885	3676	ITGA4
cCKrnooToSYQF4pbtw	-0.889655	8.59711	-2.21535	0.0718646	0.808137	-4.17169	NM_021808	50614	GALNT9
ESgVNHu3TrVH1U3u7g	-0.831955	10.0127	-2.21509	0.0718895	0.808137	-4.17202	NM_003042	6529	SLC6A1
KlI6X6vw16dLl0SPu4	-0.785006	6.99582	-2.21489	0.0719087	0.808137	-4.17228	NM_052860	91975	ZNF300
udRJF26Vsd_7d0JwB4	0.658147	6.72732	2.21484	0.0719133	0.808137	-4.17234	NM_005528	3338	DNAJC4
KAgqVifL9VKHpcoKJE	-0.694376	5.39648	-2.2147	0.0719269	0.808137	-4.17252	NM_024832	79890	RIN3
f84K6T64p7tS5LLqYk	0.564646	10.4717	2.21166	0.0722188	0.809704	-4.17639	NM_001064	7086	TKT
6f716oPR9311dOgjkI	-0.736987	6.41628	-2.21143	0.072241	0.809704	-4.17668	NM_145113	4149	MAX
0USXv3V_j1C9VMhT1c	0.678061	5.66265	2.2114	0.0722436	0.809704	-4.17671	XM_001127087	347127	FLJ43950
6HyJAq4iqSuqcq6IUA	-0.656341	5.3685	-2.21124	0.0722595	0.809704	-4.17692	NM_001042729	2268	FGR
idKF_ON_U93F6US9CU	0.632004	6.66253	2.21109	0.0722735	0.809704	-4.17711	NM_018291	55277	FGGY
HWgU3ijkRKEgNUYO0s	0.646473	5.70911	2.21096	0.0722859	0.809704	-4.17727	NM_173480	126295	ZNF57
TPuR.qiKqG_qSX_B6g	-0.712087	6.40481	-2.20953	0.0724236	0.810836	-4.17909	XR_017531	644124	LOC644124
KqUCK7yvQKeYIgynHo	0.591313	7.19704	2.20899	0.0724765	0.811019	-4.17978	NM_030961	81844	TRIM56
TeOJBekRAc4khR9J_I	0.646469	10.382	2.20843	0.0725303	0.811159	-4.18049	XM_940962	124512	LOC124512
Qfp0P1XXg4Ibc91A9I	-0.629098	5.4874	-2.20767	0.0726041	0.811159	-4.18146	DB335527
Z_U0Kqhj8UCVCHmXXU	0.908876	7.6239	2.20724	0.0726452	0.811159	-4.182	NM_001017971	92270	ATP6AP1L
0U6lHv0kF0lLkEQXSU	0.674255	7.91533	2.20711	0.0726581	0.811159	-4.18217	NR_015410	401237	FLJ22536
xVWnS4iDZVbT6fAO70	0.642225	6.84418	2.20696	0.0726723	0.811159	-4.18236	NM_001097590	10557	RPP38
udZ59RcGSXXl1l.v0w	0.583258	7.34026	2.2062	0.0727463	0.811576	-4.18333	NM_012151	8263	F8A1
9oHTlIJV6_3gKzn8dI	-0.891545	8.8989	-2.20551	0.0728126	0.811906	-4.1842	NM_001018008	7168	TPM1
HJ6SOsGp7pLPSiantc	0.653834	6.82886	2.20436	0.0729241	0.811944	-4.18566	NM_001077525	64419	MTMR14
TeewU1IBpPjvn0b544	-0.564455	8.63673	-2.20303	0.0730541	0.811944	-4.18736	XR_017764	285550	LOC285550
fnVfddSC.UJNSQeLDk	0.705484	5.9152	2.20298	0.0730587	0.811944	-4.18742	NM_152266	91442	C19orf40
0EmU3dXiDAljJRddac	0.588379	9.82266	2.20291	0.0730652	0.811944	-4.1875	NM_004930	832	CAPZB
ukmuqlO_g_1_dE55TQ	-0.61184	6.15879	-2.20249	0.0731059	0.811944	-4.18803	NM_001031720	79807	GSTCD
QoLrVFooIV4sEJ1t34	0.660695	6.75653	2.20222	0.0731325	0.811944	-4.18838	NM_014270	11136	SLC7A9
oCueqhEcV6n0LVI1Uc	-0.718962	5.57469	-2.20187	0.0731668	0.811944	-4.18883	BG461844
NW.sgirte2c6Lp.od8	-0.782973	5.70838	-2.20135	0.073217	0.811944	-4.18948	NM_001012982	345222	C4orf44
3FdydU_nghHgslRV5I	-0.906053	6.00813	-2.20108	0.0732434	0.811944	-4.18982	NM_017823	54935	DUSP23
fO13Gde4sH6daqdZ2U	0.591374	8.10444	2.20056	0.0732949	0.811944	-4.19049	XR_018651	646791	LOC646791
H_VXbV3VS79ShVQwF8	0.589745	7.6958	2.20043	0.0733072	0.811944	-4.19065	NM_032836	84922	FIZ1
Nq3EyJy0oK.Er0Kkl4	-0.735335	5.61321	-2.20018	0.0733318	0.811944	-4.19097	XM_942246	652669	LOC652669
fdAQQ6GH996eM6XoE4	0.636956	5.6561	2.2	0.0733491	0.811944	-4.1912	XR_016301	643342	LOC643342
[truncated: 20,136 more rows]
